# Supplementary material for: Robust in-silico identification of Cancer Cell Lines based on RNA and targeted DNA sequencing data
Source: Sci Rep. 2019 Jan 23;9:367. doi: 10.1038/s41598-018-36300-8 (PMC6344579; doi:10.1038/s41598-018-36300-8)
Supplement: Supplementary file 2 — SM_Dataset_1_Benchmarks.xlsx [file 41598_2018_36300_MOESM2_ESM.xlsx]

## Sheet: Title page
Robust in-silico identification of Cancer Cell Lines based on RNA and targeted DNA sequencing data
Raik Otto1,*, Jan-Niklas Rössler1, Christine Sers2,3, Soulafa Mamlouk2,3, Ulf Leser1
1 Knowledge Management in Bioinformatics, Institute for Computer Science, Humboldt-Universität zu Berlin, Unter den Linden 6, 10099, Berlin, Germany
2 Charité Universitätsmedizin Berlin, Institute of Pathology, 10117, Berlin, Germany
3 DKTK, German Consortium for Translational Cancer Research, Partner Site Berlin
SM File 1: Benchmark statistic showing all benchmark results including the three different panel benchmarks and in addition the comparison of Uniquorn 1 and 2 and a link to instruction explaining how to integrate the CCLE and CGP reference CCL-profiles.

## Sheet: Mixed_DNA-seq_RNA-seq_Identific
Robust in-silico identification of Cancer Cell Lines based on RNA and targeted DNA sequencing data
It is shown how well Uniquorn 2 can identify either RNA or DNA-sequenced CCLs with as well either RNA or DNA-sequenced reference CCLs.
Mixed_DNA-seq_RNA-seq
Top_limit	1	1_T3	1_T2	1_T1	0.5	0.5_T3	0.5_T2	0.5_T1	0.25	0.25_T3	0.25_T2	0.25_T1	0	0_T3	0_T2	0_T1
Conf_Score	3	35	35	35	3	35	35	35	3	35	35	35	3	35	35	35
Possible TP	11512*
TP**	11489	11389	11356	10951	11482	11411	11357	10945	11492	11395	11340	10937	11331	10249	10186	9843
FN	23	123	156	561	20	101	155	567	20	117	172	575	181	1263	1326	1669
FP	422478	5905	3905	1128	492195	5702	3641	1106	563146	5331	3535	1139	1770584	7011	4626	1681
Sensitivity/ Recall	99.8002	98.9315	98.6449	95.1268	99.8261	99.1227	98.6536	95.0747	99.8263	98.9837	98.5059	95.0052	98.4277	89.0288	88.4816	85.5021
PPV/ Precision	2.64744	65.8552	74.4119	90.6615	2.27964	66.6803	75.7234	90.8223	1.99987	68.1275	76.2353	90.5681	0.635889	59.3801	68.7686	85.4131
F1	5.15804	79.0738	84.8317	92.8405	4.45748	79.7275	85.6809	92.8999	3.92118	80.7068	85.9514	92.7336	1.26361	71.2429	77.3895	85.4575
* As defined by the goldstandard found in SM Table 2
** TPs are defined as all CCL to which a query CCL is similar as defined by the gold standard. I.e. when a query CCL is identified and three similar CCLs are present in the reference libraries, then three positive identifications have to be predicted and three TPs are counted.
The cross-identification benchmark results are shown. ‚Top_limit‘ defines how many positive classifications are possible per library as defined by the gold standard. ‚Conf_score‘ shows the identification threshold as negative logarithmic p-value. Column-legends show the inclusion weights.
Mixed identification is defined as identification of an either RNA or DNA-sequenced profile by a reference profile that has as well been sequenced either with DNA or RNA-seq technology

## Sheet: RNA-seq_only
RNA-seq_only
Top_limit	1	1_T3	1_T2	1_T1	0.5	0.5_T3	0.5_T2	0.5_T1	0.25	0.25_T3	0.25_T2	0.25_T1	0	0_T3	0_T2	0_T1
Conf_Score	3	35	35	35	3	35	35	35	3	35	35	35	3	35	35	35
Possible TP	5309*
TP**	5301	5255	5249	5096	5296	5261	5228	5082	5267	5241	5221	5071	5232	4321	4299	4192
FN	8	54	60	213	13	48	81	227	42	68	88	238	77	988	1010	1117
FP	187859	5262	3383	850	222573	3317	2101	860	250502	4650	3000	865	762354	6333	4089	1411
Sensitivity/ Recall	99.8493	98.9829	98.8698	95.9879	99.7551	99.0959	98.4743	95.7242	99.2089	98.7192	98.3424	95.517	98.5496	81.3901	80.9757	78.9603
PPV/ Precision	2.74436	49.9667	60.8086	85.7047	2.32414	61.3313	71.3331	85.5268	2.05928	61.3313	63.5081	85.4279	0.681617	40.5575	51.2518	74.8171
F1	5.34189	66.4097	75.3031	90.5553	4.54245	75.7687	82.7346	90.3386	4.03481	75.6583	77.1766	90.1912	1.35387	54.1377	62.7729	76.8328
The cross-identification benchmark results for exclusively RNA-sequenced profiles are shown. ‚Top_limit‘ defines how many positive classifications are possible per library. ‚Conf_score‘ shows the identification threshold as negative logarithmic p-value. Column-legends show the inclusion weights.
* As defined by the goldstandard found in SM data file 2
** TPs are defined as all CCL to which a query CCL is similar as defined by the gold standard. I.e. when a query CCL is identified and three similar CCLs are present in the reference libraries, then three positive identifications have to be predicted and three TPs are counted.

## Sheet: Panel-seq
TruSight_Cancer_Panel_Illumina
Top_limit	1	1_T3	1_T2	1_T1	0.5	0.5_T3	0.5_T2	0.5_T1	0.25	0.25_T3	0.25_T2	0.25_T1	0	0_T3	0_T2	0_T1
Conf_Score	35	3	3	3	35	3	3	3	35	3	3	3	35	3	3	3
Possible TP	11512
TP**	1755	10182	9950	9217	1900	10369	10133	9423	2017	10470	10274	9602	1557	1932	9154	8624
FN	9757	1330	1562	2295	9612	1143	1379	2089	9495	1042	1238	1910	9955	9580	2358	2888
FP	126	20885	13626	4288	136	22984	14469	4424	140	24122	14844	4454	242	317	14855	4982
Sensitivity/ Recall	15.245	88.4468	86.4315	80.0643	16.5045	90.0712	88.0212	81.8537	17.5208	90.9486	89.246	83.4086	13.525	16.7825	79.517	74.9131
PPV/ Precision	93.3014	32.7743	42.2039	68.2488	93.3202	31.0887	41.1877	68.0508	93.5095	30.2671	40.9029	68.3125	86.5481	85.9048	38.1274	63.3838
F1	26.2077	47.8264	56.7145	73.6859	28.0484	46.2231	56.1167	74.3168	29.512	45.4191	56.0961	75.1095	23.3942	28.0794	51.5413	68.6679
ClearSight_Comprehensive_Panel_Agilent
Top_limit	1	1_T3	1_T2	1_T1	0.5	0.5_T3	0.5_T2	0.5_T1	0.25	0.25_T3	0.25_T2	0.25_T1	0	0_T3	0_T2	0_T1
Conf_Score	35	3	3	3	35	3	3	3	35	3	3	3	35	3	3	3
Possible TP	11512
TP**	3446	10071	9896	9296	3681	10276	10082	9505	3834	10353	10177	9635	2829	9172	9029	8790
FN	8066	1441	1616	2216	7831	1236	1430	2007	7679	1159	1335	1877	8683	2340	2483	2722
FP	232	23986	15007	4670	258	25133	15404	4591	273	25949	15744	4596	7628	21729	13458	9828
Sensitivity/ Recall	29.934	87.4826	85.9625	80.7505	31.9753	89.2634	87.5782	82.566	33.3015	89.9322	88.4034	83.6953	24.5744	79.6734	78.4312	76.3551
PPV/ Precision	93.6922	29.571	39.7382	66.5616	93.4501	29.0209	39.559	67.4305	28.5191	28.5191	39.2616	67.7043	29.6819	29.6819	40.1521	47.2124
F1	45.372	44.2011	54.3512	72.9728	47.6474	43.8013	54.5002	74.2346	30.7253	43.3053	54.3745	74.8553	26.8877	43.2509	53.1133	58.3472
Hotspot_v2_Panel_ThermoFisher
Top_limit	1	1_T3	1_T2	1_T1	0.5	0.5_T3	0.5_T2	0.5_T1	0.25	0.25_T3	0.25_T2	0.25_T1	0	0_T3	0_T2	0_T1
Conf_Score	35	3	3	3	35	3	3	3	35	3	3	3	35	3	3	3
Possible TP	11512
TP**	1342	8435	8037	7211	1462	8716	8325	7525	1563	8957	8586	7785	1166	8248	8012	7400
FN	10170	3077	3475	4301	10050	2796	3187	3987	9949	2555	2926	3728	10346	3264	3500	4112
FP	85	25381	16464	6232	102	26397	16757	6097	109	26662	16677	5861	8845	23933	15256	5685
Sensitivity/ Recall	11.6574	73.2714	69.8141	62.639	12.6998	75.7123	72.3158	65.3666	13.5771	77.8058	74.583	67.6192	10.1286	71.647	69.5969	64.2808
PPV/ Precision	94.0434	24.9438	32.8027	53.6413	93.4783	24.8227	33.1911	55.2415	93.4809	25.1467	33.9865	57.0497	11.6472	25.63	34.4336	56.5533
F1	20.7435	37.2176	44.6339	57.792	22.3616	37.3877	45.4993	59.879	23.7106	38.009	46.6948	61.8864	10.8349	37.7543	46.0725	60.1699
The cross-identification benchmark results for exclusively panel-sequenced profiles are shown. ‚Top_limit‘ defines how many positive classifications are possible per library. ‚Conf_score‘ shows the identification threshold as negative logarithmic p-value. Column-legends show the inclusion weights.
** TPs are defined as all CCL to which a query CCL is similar as defined by the gold standard. I.e. when a query CCL is identified and three similar CCLs are present in the reference libraries, then three positive identifications have to be predicted and three TPs are counted.

## Sheet: Comparison_UQ1_UQ2
Uniquorn 1
Weight Threshold	Maximally possible TPs*	True positives	False negatives	False positives	TN	Sensitivity %	F1 %	PPV	Specificity
1	3573	3027	546	22	3932661	84.7187	91.4225	99.2785	99.9994
0.5		3474	99	37	3932646	97.2292	98.0802	98.9462	99.9991
0.25		3461	112	59	3932624	96.8654	97.5892	98.3239	99.9985
0		3111	462	4631	3928052	87.0697	54.989	40.1834	99.8822
Uniquorn 2
Weight Threshold	Maximally possible TPs*	True positives	False negatives	False positives	TN	Sensitivity %	F1 %	PPV	Specificity
1	3573	3403	170	126	3932557	95.2421	95.8322	96.4296	99.9968
0.5		3408	165	123	3932560	95.382	95.9459	96.5166	99.9969
0.25		3408	165	124	3932559	95.382	95.9324	96.4892	99.9968
0		3402	171	135	3932548	95.2141	95.6962	96.1832	99.9966
Uniquorn 1 and Uniquorn 2 are being compared in this table. It was compared how well either method can identify DNA-sequenced CCL profiles. Note that UQ 1 measurements derive from the UQ 1 publication.
The results indicate that Uniquorn 2 can identify DNA-sequenced CCL profiles with slightly less sensitivity compared to Uniquorn 1 however, Uniquorn 2 shows a significantly more robust performance as illustrated by a constant sensitivity of 95% for every Weight Threshold. A more robust performance is utimately desired over sensitivity due to the extremely heterogeneous sequencing technology and c…
* As defined by the gold standard found in SM Table 2
The amount of TPs differes to Uniquorn 2 benchmarks because different data was benchmarked (Klijn and GDC were not benchmarked)
For further details about the benchmark, please consult the Uniquorn 1 publication

## Sheet: How_to_procure_~2000_CCLE_COSMI
About 2000 reference CCLs can be obtained from the CCLE and COSMIC repositories. Please visit Uniquorn‘s vignetteto find a related tutorial.
