# Supplementary material for: Robust in-silico identification of Cancer Cell Lines based on RNA and targeted DNA sequencing data
Source: Sci Rep. 2019 Jan 23;9:367. doi: 10.1038/s41598-018-36300-8 (PMC6344579; doi:10.1038/s41598-018-36300-8)
Supplement: Supplementary file 3 — SM_Dataset_2_Goldstandard.xlsx [file 41598_2018_36300_MOESM3_ESM.xlsx]

## Sheet: Title page
Robust in-silico identification of Cancer Cell Lines based on RNA and targeted DNA sequencing data
Raik Otto1,*, Jan-Niklas Rössler1, Christine Sers2,3, Soulafa Mamlouk2,3, Ulf Leser1
1 Knowledge Management in Bioinformatics, Institute for Computer Science, Humboldt-Universität zu Berlin, Unter den Linden 6, 10099, Berlin, Germany
2 Charité Universitätsmedizin Berlin, Institute of Pathology, 10117, Berlin, Germany
3 DKTK, German Consortium for Translational Cancer Research, Partner Site Berlin
SM File 2: CCL-identification gold-standard definition excel document. Defines which CCLs-identifiers have to be found by the algorithm for a correct identification of each of the 3596 benchmarked CCLs.

## Sheet: SM2_Goldstandard
CL	CL_plane	Name_identical	Related	Merged	Naked_merged
105KC_EGA	105KC	105KC_EGA		105KC_EGA	105KC
143B_EGA	143B	143B_EGA	HOS_CCLE,HOS_COSMIC,HOS_GDC	143B_EGA,HOS_CCLE,HOS_COSMIC,HOS_GDC	143B,HOS
201T_COSMIC	201T	201T_COSMIC		201T_COSMIC	201T
22RV1_CCLE	22RV1	22RV1_CCLE,22RV1_COSMIC,22Rv1_GDC		22RV1_CCLE,22RV1_COSMIC,22Rv1_GDC	22RV1,22R1
22RV1_COSMIC	22RV1	22RV1_CCLE,22RV1_COSMIC,22Rv1_GDC		22RV1_CCLE,22RV1_COSMIC,22Rv1_GDC	22RV1,22R1
22Rv1_GDC	22RV1	22RV1_CCLE,22RV1_COSMIC,22Rv1_GDC		22RV1_CCLE,22RV1_COSMIC,22Rv1_GDC	22RV1,22R1
2313287_CCLE	2313287	2313287_CCLE,23132-87_COSMIC,23132_87_EGA,23132_87_GDC		2313287_CCLE,23132-87_COSMIC,23132_87_EGA,23132_87_GDC	2313287
23132-87_COSMIC	2313287	2313287_CCLE,23132-87_COSMIC,23132_87_EGA,23132_87_GDC		2313287_CCLE,23132-87_COSMIC,23132_87_EGA,23132_87_GDC	2313287
23132_87_EGA	2313287	2313287_CCLE,23132-87_COSMIC,23132_87_EGA,23132_87_GDC		2313287_CCLE,23132-87_COSMIC,23132_87_EGA,23132_87_GDC	2313287
23132_87_GDC	2313287	2313287_CCLE,23132-87_COSMIC,23132_87_EGA,23132_87_GDC		2313287_CCLE,23132-87_COSMIC,23132_87_EGA,23132_87_GDC	2313287
253JBV_CCLE	253JBV	253JBV_CCLE,253J-BV_GDC	253J_CCLE,253J_GDC	253JBV_CCLE,253J-BV_GDC,253J_CCLE,253J_GDC	253JBV,253J
253J-BV_GDC	253JBV	253JBV_CCLE,253J-BV_GDC	253J_CCLE,253J_GDC	253JBV_CCLE,253J-BV_GDC,253J_CCLE,253J_GDC	253JBV,253J
253J_CCLE	253J	253J_CCLE,253J_GDC	253JBV_CCLE,253JBV_GDC	253JBV_CCLE,253JBV_GDC,253J_CCLE,253J_GDC	253JBV,253J
253J_GDC	253J	253J_CCLE,253J_GDC	253JBV_CCLE,253JBV_GDC	253JBV_CCLE,253JBV_GDC,253J_CCLE,253J_GDC	253JBV,253J
42MGBA_CCLE	42MGBA	42MGBA_CCLE,42-MG-BA_COSMIC,42-MG-BA_GDC		42MGBA_CCLE,42-MG-BA_COSMIC,42-MG-BA_GDC	42MGBA
42-MG-BA_COSMIC	42MGBA	42MGBA_CCLE,42-MG-BA_COSMIC,42-MG-BA_GDC		42MGBA_CCLE,42-MG-BA_COSMIC,42-MG-BA_GDC	42MGBA
42-MG-BA_GDC	42MGBA	42MGBA_CCLE,42-MG-BA_COSMIC,42-MG-BA_GDC		42MGBA_CCLE,42-MG-BA_COSMIC,42-MG-BA_GDC	42MGBA
451LU_COSMIC	451LU	451LU_COSMIC		451LU_COSMIC	451LU
501A_EGA	501A	501A_EGA		501A_EGA	501A
537_MEL_EGA	537MEL	537_MEL_EGA		537_MEL_EGA	537MEL
5637_CCLE	5637	5637_CCLE,5637_COSMIC,5637_GDC		5637_CCLE,5637_COSMIC,5637_GDC	5637
5637_COSMIC	5637	5637_CCLE,5637_COSMIC,5637_GDC		5637_CCLE,5637_COSMIC,5637_GDC	5637
5637_GDC	5637	5637_CCLE,5637_COSMIC,5637_GDC		5637_CCLE,5637_COSMIC,5637_GDC	5637
59M_CCLE	59M	59M_CCLE,59M_EGA,59M_GDC		59M_CCLE,59M_EGA,59M_GDC	59M
59M_EGA	59M	59M_CCLE,59M_EGA,59M_GDC		59M_CCLE,59M_EGA,59M_GDC	59M
59M_GDC	59M	59M_CCLE,59M_EGA,59M_GDC		59M_CCLE,59M_EGA,59M_GDC	59M
624_MEL_EGA	624MEL	624_MEL_EGA		624_MEL_EGA	624MEL
639V_CCLE	639V	639V_CCLE,639-V_COSMIC,639-V_GDC		639V_CCLE,639-V_COSMIC,639-V_GDC	639V
639-V_COSMIC	639V	639V_CCLE,639-V_COSMIC,639-V_GDC		639V_CCLE,639-V_COSMIC,639-V_GDC	639V
639-V_GDC	639V	639V_CCLE,639-V_COSMIC,639-V_GDC		639V_CCLE,639-V_COSMIC,639-V_GDC	639V
647V_CCLE	647V	647V_CCLE,647-V_COSMIC,647-V_GDC		647V_CCLE,647-V_COSMIC,647-V_GDC	647V
647-V_COSMIC	647V	647V_CCLE,647-V_COSMIC,647-V_GDC		647V_CCLE,647-V_COSMIC,647-V_GDC	647V
647-V_GDC	647V	647V_CCLE,647-V_COSMIC,647-V_GDC		647V_CCLE,647-V_COSMIC,647-V_GDC	647V
697_CCLE	697	697_CCLE,697_COSMIC,697_GDC		697_CCLE,697_COSMIC,697_GDC	697
697_COSMIC	697	697_CCLE,697_COSMIC,697_GDC		697_CCLE,697_COSMIC,697_GDC	697
697_GDC	697	697_CCLE,697_COSMIC,697_GDC		697_CCLE,697_COSMIC,697_GDC	697
769P_CCLE	769P	769P_CCLE,769-P_COSMIC,769-P_EGA,769-P_GDC		769P_CCLE,769-P_COSMIC,769-P_EGA,769-P_GDC	769P
769-P_COSMIC	769P	769P_CCLE,769-P_COSMIC,769-P_EGA,769-P_GDC		769P_CCLE,769-P_COSMIC,769-P_EGA,769-P_GDC	769P
769-P_EGA	769P	769P_CCLE,769-P_COSMIC,769-P_EGA,769-P_GDC		769P_CCLE,769-P_COSMIC,769-P_EGA,769-P_GDC	769P
769-P_GDC	769P	769P_CCLE,769-P_COSMIC,769-P_EGA,769-P_GDC		769P_CCLE,769-P_COSMIC,769-P_EGA,769-P_GDC	769P
786_0_CELLMINER	7860	786_0_CELLMINER,786-0_COSMIC	786O_CCLE,786O_EGA,786O_GDC	786_0_CELLMINER,786-0_COSMIC,786O_CCLE,786O_EGA,786O_GDC	7860,786O
786-0_COSMIC	7860	786_0_CELLMINER,786-0_COSMIC	786O_CCLE,786O_EGA,786O_GDC	786_0_CELLMINER,786-0_COSMIC,786O_CCLE,786O_EGA,786O_GDC	7860,786O
786O_CCLE	786O	786O_CCLE,786-O_EGA,786-O_GDC	7860_CELLMINER,7860_COSMIC	7860_CELLMINER,7860_COSMIC,786O_CCLE,786-O_EGA,786-O_GDC	7860,786O
786-O_EGA	786O	786O_CCLE,786-O_EGA,786-O_GDC	7860_CELLMINER,7860_COSMIC	7860_CELLMINER,7860_COSMIC,786O_CCLE,786-O_EGA,786-O_GDC	7860,786O
786-O_GDC	786O	786O_CCLE,786-O_EGA,786-O_GDC	7860_CELLMINER,7860_COSMIC	7860_CELLMINER,7860_COSMIC,786O_CCLE,786-O_EGA,786-O_GDC	7860,786O
8305C_CCLE	8305C	8305C_CCLE,8305C_COSMIC,8305C_GDC		8305C_CCLE,8305C_COSMIC,8305C_GDC	8305C
8305C_COSMIC	8305C	8305C_CCLE,8305C_COSMIC,8305C_GDC		8305C_CCLE,8305C_COSMIC,8305C_GDC	8305C
8305C_GDC	8305C	8305C_CCLE,8305C_COSMIC,8305C_GDC		8305C_CCLE,8305C_COSMIC,8305C_GDC	8305C
8505C_CCLE	8505C	8505C_CCLE,8505C_COSMIC,8505C_GDC		8505C_CCLE,8505C_COSMIC,8505C_GDC	8505C
8505C_COSMIC	8505C	8505C_CCLE,8505C_COSMIC,8505C_GDC		8505C_CCLE,8505C_COSMIC,8505C_GDC	8505C
8505C_GDC	8505C	8505C_CCLE,8505C_COSMIC,8505C_GDC		8505C_CCLE,8505C_COSMIC,8505C_GDC	8505C
888_EGA	888	888_EGA		888_EGA	888
8MGBA_CCLE	8MGBA	8MGBA_CCLE,8-MG-BA_COSMIC,8-MG-BA_GDC		8MGBA_CCLE,8-MG-BA_COSMIC,8-MG-BA_GDC	8MGBA
8-MG-BA_COSMIC	8MGBA	8MGBA_CCLE,8-MG-BA_COSMIC,8-MG-BA_GDC		8MGBA_CCLE,8-MG-BA_COSMIC,8-MG-BA_GDC	8MGBA
8-MG-BA_GDC	8MGBA	8MGBA_CCLE,8-MG-BA_COSMIC,8-MG-BA_GDC		8MGBA_CCLE,8-MG-BA_COSMIC,8-MG-BA_GDC	8MGBA
928_MEL_EGA	928MEL	928_MEL_EGA		928_MEL_EGA	928MEL
A101D_CCLE	A101D	A101D_CCLE,A101D_COSMIC,A101D_GDC	HS294T_EGA,HS294T_GDC	A101D_CCLE,A101D_COSMIC,A101D_GDC,HS294T_EGA,HS294T_GDC	A101D,HS294T
A101D_COSMIC	A101D	A101D_CCLE,A101D_COSMIC,A101D_GDC	HS294T_EGA,HS294T_GDC	A101D_CCLE,A101D_COSMIC,A101D_GDC,HS294T_EGA,HS294T_GDC	A101D,HS294T
A101D_GDC	A101D	A101D_CCLE,A101D_COSMIC,A101D_GDC	HS294T_EGA,HS294T_GDC	A101D_CCLE,A101D_COSMIC,A101D_GDC,HS294T_EGA,HS294T_GDC	A101D,HS294T
A172_CCLE	A172	A172_CCLE,A172_COSMIC,A172_EGA,A172_GDC		A172_CCLE,A172_COSMIC,A172_EGA,A172_GDC	A172
A172_COSMIC	A172	A172_CCLE,A172_COSMIC,A172_EGA,A172_GDC		A172_CCLE,A172_COSMIC,A172_EGA,A172_GDC	A172
A172_EGA	A172	A172_CCLE,A172_COSMIC,A172_EGA,A172_GDC		A172_CCLE,A172_COSMIC,A172_EGA,A172_GDC	A172
A172_GDC	A172	A172_CCLE,A172_COSMIC,A172_EGA,A172_GDC		A172_CCLE,A172_COSMIC,A172_EGA,A172_GDC	A172
A204_CCLE	A204	A204_CCLE,A204_COSMIC,A-204_GDC		A204_CCLE,A204_COSMIC,A-204_GDC	A204
A204_COSMIC	A204	A204_CCLE,A204_COSMIC,A-204_GDC		A204_CCLE,A204_COSMIC,A-204_GDC	A204
A-204_GDC	A204	A204_CCLE,A204_COSMIC,A-204_GDC		A204_CCLE,A204_COSMIC,A-204_GDC	A204
A2058_CCLE	A2058	A2058_CCLE,A2058_COSMIC,A2058_EGA,A2058_GDC		A2058_CCLE,A2058_COSMIC,A2058_EGA,A2058_GDC	A2058
A2058_COSMIC	A2058	A2058_CCLE,A2058_COSMIC,A2058_EGA,A2058_GDC		A2058_CCLE,A2058_COSMIC,A2058_EGA,A2058_GDC	A2058
A2058_EGA	A2058	A2058_CCLE,A2058_COSMIC,A2058_EGA,A2058_GDC		A2058_CCLE,A2058_COSMIC,A2058_EGA,A2058_GDC	A2058
A2058_GDC	A2058	A2058_CCLE,A2058_COSMIC,A2058_EGA,A2058_GDC		A2058_CCLE,A2058_COSMIC,A2058_EGA,A2058_GDC	A2058
A253_CCLE	A253	A253_CCLE,A253_COSMIC,A-253_GDC		A253_CCLE,A253_COSMIC,A-253_GDC	A253
A253_COSMIC	A253	A253_CCLE,A253_COSMIC,A-253_GDC		A253_CCLE,A253_COSMIC,A-253_GDC	A253
A-253_GDC	A253	A253_CCLE,A253_COSMIC,A-253_GDC		A253_CCLE,A253_COSMIC,A-253_GDC	A253
A2780_CCLE	A2780	A2780_CCLE,A2780_COSMIC,A2780_EGA		A2780_CCLE,A2780_COSMIC,A2780_EGA	A2780
A2780_COSMIC	A2780	A2780_CCLE,A2780_COSMIC,A2780_EGA		A2780_CCLE,A2780_COSMIC,A2780_EGA	A2780
A2780_EGA	A2780	A2780_CCLE,A2780_COSMIC,A2780_EGA		A2780_CCLE,A2780_COSMIC,A2780_EGA	A2780
A375_CCLE	A375	A375_CCLE,A375_COSMIC,A-375_EGA,A-375_GDC		A375_CCLE,A375_COSMIC,A-375_EGA,A-375_GDC	A375
A375_COSMIC	A375	A375_CCLE,A375_COSMIC,A-375_EGA,A-375_GDC		A375_CCLE,A375_COSMIC,A-375_EGA,A-375_GDC	A375
A-375_EGA	A375	A375_CCLE,A375_COSMIC,A-375_EGA,A-375_GDC		A375_CCLE,A375_COSMIC,A-375_EGA,A-375_GDC	A375
A-375_GDC	A375	A375_CCLE,A375_COSMIC,A-375_EGA,A-375_GDC		A375_CCLE,A375_COSMIC,A-375_EGA,A-375_GDC	A375
A388_COSMIC	A388	A388_COSMIC		A388_COSMIC	A388
A3KAW_CCLE	A3KAW	A3KAW_CCLE,A3-KAW_COSMIC,A3_KAW_EGA,A3_KAW_GDC		A3KAW_CCLE,A3-KAW_COSMIC,A3_KAW_EGA,A3_KAW_GDC	A3KAW
A3-KAW_COSMIC	A3KAW	A3KAW_CCLE,A3-KAW_COSMIC,A3_KAW_EGA,A3_KAW_GDC		A3KAW_CCLE,A3-KAW_COSMIC,A3_KAW_EGA,A3_KAW_GDC	A3KAW
A3_KAW_EGA	A3KAW	A3KAW_CCLE,A3-KAW_COSMIC,A3_KAW_EGA,A3_KAW_GDC		A3KAW_CCLE,A3-KAW_COSMIC,A3_KAW_EGA,A3_KAW_GDC	A3KAW
A3_KAW_GDC	A3KAW	A3KAW_CCLE,A3-KAW_COSMIC,A3_KAW_EGA,A3_KAW_GDC		A3KAW_CCLE,A3-KAW_COSMIC,A3_KAW_EGA,A3_KAW_GDC	A3KAW
A427_COSMIC	A427	A427_COSMIC,A-427_EGA		A427_COSMIC,A-427_EGA	A427
A-427_EGA	A427	A427_COSMIC,A-427_EGA		A427_COSMIC,A-427_EGA	A427
A431_COSMIC	A431	A431_COSMIC,A-431_EGA		A431_COSMIC,A-431_EGA	A431
A-431_EGA	A431	A431_COSMIC,A-431_EGA		A431_COSMIC,A-431_EGA	A431
A498_CCLE	A498	A498_CCLE,A498_CELLMINER,A498_COSMIC,A-498_EGA,A-498_GDC		A498_CCLE,A498_CELLMINER,A498_COSMIC,A-498_EGA,A-498_GDC	A498
A498_CELLMINER	A498	A498_CCLE,A498_CELLMINER,A498_COSMIC,A-498_EGA,A-498_GDC		A498_CCLE,A498_CELLMINER,A498_COSMIC,A-498_EGA,A-498_GDC	A498
A498_COSMIC	A498	A498_CCLE,A498_CELLMINER,A498_COSMIC,A-498_EGA,A-498_GDC		A498_CCLE,A498_CELLMINER,A498_COSMIC,A-498_EGA,A-498_GDC	A498
A-498_EGA	A498	A498_CCLE,A498_CELLMINER,A498_COSMIC,A-498_EGA,A-498_GDC		A498_CCLE,A498_CELLMINER,A498_COSMIC,A-498_EGA,A-498_GDC	A498
A-498_GDC	A498	A498_CCLE,A498_CELLMINER,A498_COSMIC,A-498_EGA,A-498_GDC		A498_CCLE,A498_CELLMINER,A498_COSMIC,A-498_EGA,A-498_GDC	A498
A4FUK_CCLE	A4FUK	A4FUK_CCLE,A4-FUK_COSMIC,A4_FUK_EGA,A4_Fuk_GDC		A4FUK_CCLE,A4-FUK_COSMIC,A4_FUK_EGA,A4_Fuk_GDC	A4FUK,A4F
A4-FUK_COSMIC	A4FUK	A4FUK_CCLE,A4-FUK_COSMIC,A4_FUK_EGA,A4_Fuk_GDC		A4FUK_CCLE,A4-FUK_COSMIC,A4_FUK_EGA,A4_Fuk_GDC	A4FUK,A4F
A4_FUK_EGA	A4FUK	A4FUK_CCLE,A4-FUK_COSMIC,A4_FUK_EGA,A4_Fuk_GDC		A4FUK_CCLE,A4-FUK_COSMIC,A4_FUK_EGA,A4_Fuk_GDC	A4FUK,A4F
A4_Fuk_GDC	A4FUK	A4FUK_CCLE,A4-FUK_COSMIC,A4_FUK_EGA,A4_Fuk_GDC		A4FUK_CCLE,A4-FUK_COSMIC,A4_FUK_EGA,A4_Fuk_GDC	A4FUK,A4F
A549_CCLE	A549	A549_CCLE,A549_CELLMINER,A549_COSMIC,A549_EGA,A549_GDC		A549_CCLE,A549_CELLMINER,A549_COSMIC,A549_EGA,A549_GDC	A549
A549_CELLMINER	A549	A549_CCLE,A549_CELLMINER,A549_COSMIC,A549_EGA,A549_GDC		A549_CCLE,A549_CELLMINER,A549_COSMIC,A549_EGA,A549_GDC	A549
A549_COSMIC	A549	A549_CCLE,A549_CELLMINER,A549_COSMIC,A549_EGA,A549_GDC		A549_CCLE,A549_CELLMINER,A549_COSMIC,A549_EGA,A549_GDC	A549
A549_EGA	A549	A549_CCLE,A549_CELLMINER,A549_COSMIC,A549_EGA,A549_GDC		A549_CCLE,A549_CELLMINER,A549_COSMIC,A549_EGA,A549_GDC	A549
A549_GDC	A549	A549_CCLE,A549_CELLMINER,A549_COSMIC,A549_EGA,A549_GDC		A549_CCLE,A549_CELLMINER,A549_COSMIC,A549_EGA,A549_GDC	A549
A673_CCLE	A673	A673_CCLE,A673_COSMIC,A-673_EGA,A-673_GDC		A673_CCLE,A673_COSMIC,A-673_EGA,A-673_GDC	A673
A673_COSMIC	A673	A673_CCLE,A673_COSMIC,A-673_EGA,A-673_GDC		A673_CCLE,A673_COSMIC,A-673_EGA,A-673_GDC	A673
A-673_EGA	A673	A673_CCLE,A673_COSMIC,A-673_EGA,A-673_GDC		A673_CCLE,A673_COSMIC,A-673_EGA,A-673_GDC	A673
A-673_GDC	A673	A673_CCLE,A673_COSMIC,A-673_EGA,A-673_GDC		A673_CCLE,A673_COSMIC,A-673_EGA,A-673_GDC	A673
A704_CCLE	A704	A704_CCLE,A704_COSMIC,A-704_GDC		A704_CCLE,A704_COSMIC,A-704_GDC	A704
A704_COSMIC	A704	A704_CCLE,A704_COSMIC,A-704_GDC		A704_CCLE,A704_COSMIC,A-704_GDC	A704
A-704_GDC	A704	A704_CCLE,A704_COSMIC,A-704_GDC		A704_CCLE,A704_COSMIC,A-704_GDC	A704
ABC1_CCLE	ABC1	ABC1_CCLE,ABC-1_COSMIC,ABC-1_EGA,ABC-1_GDC		ABC1_CCLE,ABC-1_COSMIC,ABC-1_EGA,ABC-1_GDC	ABC1
ABC-1_COSMIC	ABC1	ABC1_CCLE,ABC-1_COSMIC,ABC-1_EGA,ABC-1_GDC		ABC1_CCLE,ABC-1_COSMIC,ABC-1_EGA,ABC-1_GDC	ABC1
ABC-1_EGA	ABC1	ABC1_CCLE,ABC-1_COSMIC,ABC-1_EGA,ABC-1_GDC		ABC1_CCLE,ABC-1_COSMIC,ABC-1_EGA,ABC-1_GDC	ABC1
ABC-1_GDC	ABC1	ABC1_CCLE,ABC-1_COSMIC,ABC-1_EGA,ABC-1_GDC		ABC1_CCLE,ABC-1_COSMIC,ABC-1_EGA,ABC-1_GDC	ABC1
ACCMESO1_CCLE	ACCMESO1	ACCMESO1_CCLE,ACC-MESO-1_GDC		ACCMESO1_CCLE,ACC-MESO-1_GDC	ACCMESO1
ACC-MESO-1_GDC	ACCMESO1	ACCMESO1_CCLE,ACC-MESO-1_GDC		ACCMESO1_CCLE,ACC-MESO-1_GDC	ACCMESO1
ACCS_CCLE	ACCS	ACCS_CCLE	T24_COSMIC,T24_GDC	ACCS_CCLE,T24_COSMIC,T24_GDC	ACCS,T24
ACHN_CCLE	ACHN	ACHN_CCLE,ACHN_CELLMINER,ACHN_COSMIC,ACHN_EGA,ACHN_GDC		ACHN_CCLE,ACHN_CELLMINER,ACHN_COSMIC,ACHN_EGA,ACHN_GDC	ACHN
ACHN_CELLMINER	ACHN	ACHN_CCLE,ACHN_CELLMINER,ACHN_COSMIC,ACHN_EGA,ACHN_GDC		ACHN_CCLE,ACHN_CELLMINER,ACHN_COSMIC,ACHN_EGA,ACHN_GDC	ACHN
ACHN_COSMIC	ACHN	ACHN_CCLE,ACHN_CELLMINER,ACHN_COSMIC,ACHN_EGA,ACHN_GDC		ACHN_CCLE,ACHN_CELLMINER,ACHN_COSMIC,ACHN_EGA,ACHN_GDC	ACHN
ACHN_EGA	ACHN	ACHN_CCLE,ACHN_CELLMINER,ACHN_COSMIC,ACHN_EGA,ACHN_GDC		ACHN_CCLE,ACHN_CELLMINER,ACHN_COSMIC,ACHN_EGA,ACHN_GDC	ACHN
ACHN_GDC	ACHN	ACHN_CCLE,ACHN_CELLMINER,ACHN_COSMIC,ACHN_EGA,ACHN_GDC		ACHN_CCLE,ACHN_CELLMINER,ACHN_COSMIC,ACHN_EGA,ACHN_GDC	ACHN
ACN_COSMIC	ACN	ACN_COSMIC		ACN_COSMIC	ACN
AGS_CCLE	AGS	AGS_CCLE,AGS_COSMIC,AGS_EGA,AGS_GDC		AGS_CCLE,AGS_COSMIC,AGS_EGA,AGS_GDC	AGS
AGS_COSMIC	AGS	AGS_CCLE,AGS_COSMIC,AGS_EGA,AGS_GDC		AGS_CCLE,AGS_COSMIC,AGS_EGA,AGS_GDC	AGS
AGS_EGA	AGS	AGS_CCLE,AGS_COSMIC,AGS_EGA,AGS_GDC		AGS_CCLE,AGS_COSMIC,AGS_EGA,AGS_GDC	AGS
AGS_GDC	AGS	AGS_CCLE,AGS_COSMIC,AGS_EGA,AGS_GDC		AGS_CCLE,AGS_COSMIC,AGS_EGA,AGS_GDC	AGS
ALEXANDERCELLS_CCLE	ALEXANDERCELLS	ALEXANDERCELLS_CCLE		ALEXANDERCELLS_CCLE	ALEXANDERCELLS
ALL-PO_COSMIC	ALLPO	ALL-PO_COSMIC		ALL-PO_COSMIC	ALLPO
ALLSIL_CCLE	ALLSIL	ALLSIL_CCLE,ALL-SIL_COSMIC,ALL-SIL_GDC		ALLSIL_CCLE,ALL-SIL_COSMIC,ALL-SIL_GDC	ALLSIL
ALL-SIL_COSMIC	ALLSIL	ALLSIL_CCLE,ALL-SIL_COSMIC,ALL-SIL_GDC		ALLSIL_CCLE,ALL-SIL_COSMIC,ALL-SIL_GDC	ALLSIL
ALL-SIL_GDC	ALLSIL	ALLSIL_CCLE,ALL-SIL_COSMIC,ALL-SIL_GDC		ALLSIL_CCLE,ALL-SIL_COSMIC,ALL-SIL_GDC	ALLSIL
AM38_CCLE	AM38	AM38_CCLE,AM-38_COSMIC,AM-38_GDC		AM38_CCLE,AM-38_COSMIC,AM-38_GDC	AM38
AM-38_COSMIC	AM38	AM38_CCLE,AM-38_COSMIC,AM-38_GDC		AM38_CCLE,AM-38_COSMIC,AM-38_GDC	AM38
AM-38_GDC	AM38	AM38_CCLE,AM-38_COSMIC,AM-38_GDC		AM38_CCLE,AM-38_COSMIC,AM-38_GDC	AM38
AML193_CCLE	AML193	AML193_CCLE,AML-193_GDC		AML193_CCLE,AML-193_GDC	AML193
AML-193_GDC	AML193	AML193_CCLE,AML-193_GDC		AML193_CCLE,AML-193_GDC	AML193
AMO1_CCLE	AMO1	AMO1_CCLE,AMO-1_COSMIC,AMO-1_EGA,AMO-1_GDC		AMO1_CCLE,AMO-1_COSMIC,AMO-1_EGA,AMO-1_GDC	AMO1
AMO-1_COSMIC	AMO1	AMO1_CCLE,AMO-1_COSMIC,AMO-1_EGA,AMO-1_GDC		AMO1_CCLE,AMO-1_COSMIC,AMO-1_EGA,AMO-1_GDC	AMO1
AMO-1_EGA	AMO1	AMO1_CCLE,AMO-1_COSMIC,AMO-1_EGA,AMO-1_GDC		AMO1_CCLE,AMO-1_COSMIC,AMO-1_EGA,AMO-1_GDC	AMO1
AMO-1_GDC	AMO1	AMO1_CCLE,AMO-1_COSMIC,AMO-1_EGA,AMO-1_GDC		AMO1_CCLE,AMO-1_COSMIC,AMO-1_EGA,AMO-1_GDC	AMO1
AN3CA_CCLE	AN3CA	AN3CA_CCLE,AN3-CA_COSMIC,AN3_CA_EGA,AN3_CA_GDC		AN3CA_CCLE,AN3-CA_COSMIC,AN3_CA_EGA,AN3_CA_GDC	AN3CA
AN3-CA_COSMIC	AN3CA	AN3CA_CCLE,AN3-CA_COSMIC,AN3_CA_EGA,AN3_CA_GDC		AN3CA_CCLE,AN3-CA_COSMIC,AN3_CA_EGA,AN3_CA_GDC	AN3CA
AN3_CA_EGA	AN3CA	AN3CA_CCLE,AN3-CA_COSMIC,AN3_CA_EGA,AN3_CA_GDC		AN3CA_CCLE,AN3-CA_COSMIC,AN3_CA_EGA,AN3_CA_GDC	AN3CA
AN3_CA_GDC	AN3CA	AN3CA_CCLE,AN3-CA_COSMIC,AN3_CA_EGA,AN3_CA_GDC		AN3CA_CCLE,AN3-CA_COSMIC,AN3_CA_EGA,AN3_CA_GDC	AN3CA
ARH-77_COSMIC	ARH77	ARH-77_COSMIC		ARH-77_COSMIC	ARH77
ASH-3_COSMIC	ASH3	ASH-3_COSMIC		ASH-3_COSMIC	ASH3
ASPC1_CCLE	ASPC1	ASPC1_CCLE,ASPC-1_COSMIC,ASPC-1_EGA,AsPC-1_GDC		ASPC1_CCLE,ASPC-1_COSMIC,ASPC-1_EGA,AsPC-1_GDC	ASPC1,APC1
ASPC-1_COSMIC	ASPC1	ASPC1_CCLE,ASPC-1_COSMIC,ASPC-1_EGA,AsPC-1_GDC		ASPC1_CCLE,ASPC-1_COSMIC,ASPC-1_EGA,AsPC-1_GDC	ASPC1,APC1
ASPC-1_EGA	ASPC1	ASPC1_CCLE,ASPC-1_COSMIC,ASPC-1_EGA,AsPC-1_GDC		ASPC1_CCLE,ASPC-1_COSMIC,ASPC-1_EGA,AsPC-1_GDC	ASPC1,APC1
AsPC-1_GDC	ASPC1	ASPC1_CCLE,ASPC-1_COSMIC,ASPC-1_EGA,AsPC-1_GDC		ASPC1_CCLE,ASPC-1_COSMIC,ASPC-1_EGA,AsPC-1_GDC	ASPC1,APC1
ATN-1_COSMIC	ATN1	ATN-1_COSMIC		ATN-1_COSMIC	ATN1
ATRFLOX_EGA	ATRFLOX	ATRFLOX_EGA	HCT116_CCLE,HCT116_CELLMINER,HCT116_COSMIC,HCT116_EGA,HCT116_GDC	ATRFLOX_EGA,HCT116_CCLE,HCT116_CELLMINER,HCT116_COSMIC,HCT116_EGA,HCT116_GDC	ATRFLOX,HCT116
AU565_CCLE	AU565	AU565_CCLE,AU565_COSMIC,AU565_GDC	SKBR3_CCLE,SKBR3_EGA,SKBR3_GDC	AU565_CCLE,AU565_COSMIC,AU565_GDC,SKBR3_CCLE,SKBR3_EGA,SKBR3_GDC	AU565,SKBR3
AU565_COSMIC	AU565	AU565_CCLE,AU565_COSMIC,AU565_GDC	SKBR3_CCLE,SKBR3_EGA,SKBR3_GDC	AU565_CCLE,AU565_COSMIC,AU565_GDC,SKBR3_CCLE,SKBR3_EGA,SKBR3_GDC	AU565,SKBR3
AU565_GDC	AU565	AU565_CCLE,AU565_COSMIC,AU565_GDC	SKBR3_CCLE,SKBR3_EGA,SKBR3_GDC	AU565_CCLE,AU565_COSMIC,AU565_GDC,SKBR3_CCLE,SKBR3_EGA,SKBR3_GDC	AU565,SKBR3
BALL-1_COSMIC	BALL1	BALL-1_COSMIC		BALL-1_COSMIC	BALL1
BB30-HNC_COSMIC	BB30HNC	BB30-HNC_COSMIC		BB30-HNC_COSMIC	BB30HNC
BB49-HNC_COSMIC	BB49HNC	BB49-HNC_COSMIC		BB49-HNC_COSMIC	BB49HNC
BB65-RCC_COSMIC	BB65RCC	BB65-RCC_COSMIC		BB65-RCC_COSMIC	BB65RCC
BC-1_COSMIC	BC1	BC-1_COSMIC		BC-1_COSMIC	BC1
BC-3C_GDC	BC3C	BC-3C_GDC		BC-3C_GDC	BC3C
BC-3_COSMIC	BC3	BC-3_COSMIC		BC-3_COSMIC	BC3
BCP1_CCLE	BCP1	BCP1_CCLE,BCP-1_GDC		BCP1_CCLE,BCP-1_GDC	BCP1
BCP-1_GDC	BCP1	BCP1_CCLE,BCP-1_GDC		BCP1_CCLE,BCP-1_GDC	BCP1
BCPAP_CCLE	BCPAP	BCPAP_CCLE,BCPAP_COSMIC,B-CPAP_GDC		BCPAP_CCLE,BCPAP_COSMIC,B-CPAP_GDC	BCPAP
BCPAP_COSMIC	BCPAP	BCPAP_CCLE,BCPAP_COSMIC,B-CPAP_GDC		BCPAP_CCLE,BCPAP_COSMIC,B-CPAP_GDC	BCPAP
B-CPAP_GDC	BCPAP	BCPAP_CCLE,BCPAP_COSMIC,B-CPAP_GDC		BCPAP_CCLE,BCPAP_COSMIC,B-CPAP_GDC	BCPAP
BDCM_CCLE	BDCM	BDCM_CCLE,BDCM_GDC		BDCM_CCLE,BDCM_GDC	BDCM
BDCM_GDC	BDCM	BDCM_CCLE,BDCM_GDC		BDCM_CCLE,BDCM_GDC	BDCM
BE-13_COSMIC	BE13	BE-13_COSMIC	PEER_CCLE,PEER_GDC	BE-13_COSMIC,PEER_CCLE,PEER_GDC	BE13,PEER
BE2-M17_COSMIC	BE2M17	BE2-M17_COSMIC		BE2-M17_COSMIC	BE2M17
BECKER_CCLE	BECKER	BECKER_CCLE,BECKER_COSMIC		BECKER_CCLE,BECKER_COSMIC	BECKER
BECKER_COSMIC	BECKER	BECKER_CCLE,BECKER_COSMIC		BECKER_CCLE,BECKER_COSMIC	BECKER
BEN_CCLE	BEN	BEN_CCLE,BEN_COSMIC,BEN_EGA,BEN_GDC		BEN_CCLE,BEN_COSMIC,BEN_EGA,BEN_GDC	BEN
BEN_COSMIC	BEN	BEN_CCLE,BEN_COSMIC,BEN_EGA,BEN_GDC		BEN_CCLE,BEN_COSMIC,BEN_EGA,BEN_GDC	BEN
BEN_EGA	BEN	BEN_CCLE,BEN_COSMIC,BEN_EGA,BEN_GDC		BEN_CCLE,BEN_COSMIC,BEN_EGA,BEN_GDC	BEN
BEN_GDC	BEN	BEN_CCLE,BEN_COSMIC,BEN_EGA,BEN_GDC		BEN_CCLE,BEN_COSMIC,BEN_EGA,BEN_GDC	BEN
BFTC905_CCLE	BFTC905	BFTC905_CCLE,BFTC-905_COSMIC,BFTC-905_EGA,BFTC-905_GDC		BFTC905_CCLE,BFTC-905_COSMIC,BFTC-905_EGA,BFTC-905_GDC	BFTC905
BFTC-905_COSMIC	BFTC905	BFTC905_CCLE,BFTC-905_COSMIC,BFTC-905_EGA,BFTC-905_GDC		BFTC905_CCLE,BFTC-905_COSMIC,BFTC-905_EGA,BFTC-905_GDC	BFTC905
BFTC-905_EGA	BFTC905	BFTC905_CCLE,BFTC-905_COSMIC,BFTC-905_EGA,BFTC-905_GDC		BFTC905_CCLE,BFTC-905_COSMIC,BFTC-905_EGA,BFTC-905_GDC	BFTC905
BFTC-905_GDC	BFTC905	BFTC905_CCLE,BFTC-905_COSMIC,BFTC-905_EGA,BFTC-905_GDC		BFTC905_CCLE,BFTC-905_COSMIC,BFTC-905_EGA,BFTC-905_GDC	BFTC905
BFTC909_CCLE	BFTC909	BFTC909_CCLE,BFTC-909_COSMIC,BFTC-909_EGA,BFTC-909_GDC		BFTC909_CCLE,BFTC-909_COSMIC,BFTC-909_EGA,BFTC-909_GDC	BFTC909
BFTC-909_COSMIC	BFTC909	BFTC909_CCLE,BFTC-909_COSMIC,BFTC-909_EGA,BFTC-909_GDC		BFTC909_CCLE,BFTC-909_COSMIC,BFTC-909_EGA,BFTC-909_GDC	BFTC909
BFTC-909_EGA	BFTC909	BFTC909_CCLE,BFTC-909_COSMIC,BFTC-909_EGA,BFTC-909_GDC		BFTC909_CCLE,BFTC-909_COSMIC,BFTC-909_EGA,BFTC-909_GDC	BFTC909
BFTC-909_GDC	BFTC909	BFTC909_CCLE,BFTC-909_COSMIC,BFTC-909_EGA,BFTC-909_GDC		BFTC909_CCLE,BFTC-909_COSMIC,BFTC-909_EGA,BFTC-909_GDC	BFTC909
BHT-101_COSMIC	BHT101	BHT-101_COSMIC,BHT-101_GDC		BHT-101_COSMIC,BHT-101_GDC	BHT101
BHT-101_GDC	BHT101	BHT-101_COSMIC,BHT-101_GDC		BHT-101_COSMIC,BHT-101_GDC	BHT101
BHY_CCLE	BHY	BHY_CCLE,BHY_COSMIC,BHY_EGA,BHY_GDC		BHY_CCLE,BHY_COSMIC,BHY_EGA,BHY_GDC	BHY
BHY_COSMIC	BHY	BHY_CCLE,BHY_COSMIC,BHY_EGA,BHY_GDC		BHY_CCLE,BHY_COSMIC,BHY_EGA,BHY_GDC	BHY
BHY_EGA	BHY	BHY_CCLE,BHY_COSMIC,BHY_EGA,BHY_GDC		BHY_CCLE,BHY_COSMIC,BHY_EGA,BHY_GDC	BHY
BHY_GDC	BHY	BHY_CCLE,BHY_COSMIC,BHY_EGA,BHY_GDC		BHY_CCLE,BHY_COSMIC,BHY_EGA,BHY_GDC	BHY
BICR10_COSMIC	BICR10	BICR10_COSMIC,BICR_10_EGA		BICR10_COSMIC,BICR_10_EGA	BICR10
BICR_10_EGA	BICR10	BICR10_COSMIC,BICR_10_EGA		BICR10_COSMIC,BICR_10_EGA	BICR10
BICR16_CCLE	BICR16	BICR16_CCLE,BICR_16_GDC		BICR16_CCLE,BICR_16_GDC	BICR16
BICR_16_GDC	BICR16	BICR16_CCLE,BICR_16_GDC		BICR16_CCLE,BICR_16_GDC	BICR16
BICR18_CCLE	BICR18	BICR18_CCLE,BICR_18_GDC		BICR18_CCLE,BICR_18_GDC	BICR18
BICR_18_GDC	BICR18	BICR18_CCLE,BICR_18_GDC		BICR18_CCLE,BICR_18_GDC	BICR18
BICR22_COSMIC	BICR22	BICR22_COSMIC,BICR_22_EGA,BICR_22_GDC		BICR22_COSMIC,BICR_22_EGA,BICR_22_GDC	BICR22
BICR_22_EGA	BICR22	BICR22_COSMIC,BICR_22_EGA,BICR_22_GDC		BICR22_COSMIC,BICR_22_EGA,BICR_22_GDC	BICR22
BICR_22_GDC	BICR22	BICR22_COSMIC,BICR_22_EGA,BICR_22_GDC		BICR22_COSMIC,BICR_22_EGA,BICR_22_GDC	BICR22
BICR31_CCLE	BICR31	BICR31_CCLE,BICR31_COSMIC,BICR_31_EGA,BICR_31_GDC		BICR31_CCLE,BICR31_COSMIC,BICR_31_EGA,BICR_31_GDC	BICR31
BICR31_COSMIC	BICR31	BICR31_CCLE,BICR31_COSMIC,BICR_31_EGA,BICR_31_GDC		BICR31_CCLE,BICR31_COSMIC,BICR_31_EGA,BICR_31_GDC	BICR31
BICR_31_EGA	BICR31	BICR31_CCLE,BICR31_COSMIC,BICR_31_EGA,BICR_31_GDC		BICR31_CCLE,BICR31_COSMIC,BICR_31_EGA,BICR_31_GDC	BICR31
BICR_31_GDC	BICR31	BICR31_CCLE,BICR31_COSMIC,BICR_31_EGA,BICR_31_GDC		BICR31_CCLE,BICR31_COSMIC,BICR_31_EGA,BICR_31_GDC	BICR31
BICR56_CCLE	BICR56	BICR56_CCLE,BICR_56_GDC		BICR56_CCLE,BICR_56_GDC	BICR56
BICR_56_GDC	BICR56	BICR56_CCLE,BICR_56_GDC		BICR56_CCLE,BICR_56_GDC	BICR56
BICR6_CCLE	BICR6	BICR6_CCLE,BICR_6_GDC		BICR6_CCLE,BICR_6_GDC	BICR6
BICR_6_GDC	BICR6	BICR6_CCLE,BICR_6_GDC		BICR6_CCLE,BICR_6_GDC	BICR6
BICR78_COSMIC	BICR78	BICR78_COSMIC,BICR_78_EGA,BICR_78_GDC		BICR78_COSMIC,BICR_78_EGA,BICR_78_GDC	BICR78
BICR_78_EGA	BICR78	BICR78_COSMIC,BICR_78_EGA,BICR_78_GDC		BICR78_COSMIC,BICR_78_EGA,BICR_78_GDC	BICR78
BICR_78_GDC	BICR78	BICR78_COSMIC,BICR_78_EGA,BICR_78_GDC		BICR78_COSMIC,BICR_78_EGA,BICR_78_GDC	BICR78
BJAB_EGA	BJAB	BJAB_EGA		BJAB_EGA	BJAB
BL41_CCLE	BL41	BL41_CCLE,BL-41_COSMIC,BL-41_GDC		BL41_CCLE,BL-41_COSMIC,BL-41_GDC	BL41
BL-41_COSMIC	BL41	BL41_CCLE,BL-41_COSMIC,BL-41_GDC		BL41_CCLE,BL-41_COSMIC,BL-41_GDC	BL41
BL-41_GDC	BL41	BL41_CCLE,BL-41_COSMIC,BL-41_GDC		BL41_CCLE,BL-41_COSMIC,BL-41_GDC	BL41
BL70_CCLE	BL70	BL70_CCLE,BL-70_COSMIC,BL-70_GDC		BL70_CCLE,BL-70_COSMIC,BL-70_GDC	BL70
BL-70_COSMIC	BL70	BL70_CCLE,BL-70_COSMIC,BL-70_GDC		BL70_CCLE,BL-70_COSMIC,BL-70_GDC	BL70
BL-70_GDC	BL70	BL70_CCLE,BL-70_COSMIC,BL-70_GDC		BL70_CCLE,BL-70_COSMIC,BL-70_GDC	BL70
BONNA-12_COSMIC	BONNA12	BONNA-12_COSMIC		BONNA-12_COSMIC	BONNA12
BPH-1_COSMIC	BPH1	BPH-1_COSMIC		BPH-1_COSMIC	BPH1
BT20_CCLE	BT20	BT20_CCLE,BT-20_COSMIC,BT-20_EGA,BT-20_GDC		BT20_CCLE,BT-20_COSMIC,BT-20_EGA,BT-20_GDC	BT20
BT-20_COSMIC	BT20	BT20_CCLE,BT-20_COSMIC,BT-20_EGA,BT-20_GDC		BT20_CCLE,BT-20_COSMIC,BT-20_EGA,BT-20_GDC	BT20
BT-20_EGA	BT20	BT20_CCLE,BT-20_COSMIC,BT-20_EGA,BT-20_GDC		BT20_CCLE,BT-20_COSMIC,BT-20_EGA,BT-20_GDC	BT20
BT-20_GDC	BT20	BT20_CCLE,BT-20_COSMIC,BT-20_EGA,BT-20_GDC		BT20_CCLE,BT-20_COSMIC,BT-20_EGA,BT-20_GDC	BT20
BT474_CCLE	BT474	BT474_CCLE,BT-474_COSMIC,BT-474_EGA,BT-474_GDC		BT474_CCLE,BT-474_COSMIC,BT-474_EGA,BT-474_GDC	BT474
BT-474_COSMIC	BT474	BT474_CCLE,BT-474_COSMIC,BT-474_EGA,BT-474_GDC		BT474_CCLE,BT-474_COSMIC,BT-474_EGA,BT-474_GDC	BT474
BT-474_EGA	BT474	BT474_CCLE,BT-474_COSMIC,BT-474_EGA,BT-474_GDC		BT474_CCLE,BT-474_COSMIC,BT-474_EGA,BT-474_GDC	BT474
BT-474_GDC	BT474	BT474_CCLE,BT-474_COSMIC,BT-474_EGA,BT-474_GDC		BT474_CCLE,BT-474_COSMIC,BT-474_EGA,BT-474_GDC	BT474
BT483_CCLE	BT483	BT483_CCLE,BT-483_COSMIC,BT-483_EGA,BT-483_GDC		BT483_CCLE,BT-483_COSMIC,BT-483_EGA,BT-483_GDC	BT483
BT-483_COSMIC	BT483	BT483_CCLE,BT-483_COSMIC,BT-483_EGA,BT-483_GDC		BT483_CCLE,BT-483_COSMIC,BT-483_EGA,BT-483_GDC	BT483
BT-483_EGA	BT483	BT483_CCLE,BT-483_COSMIC,BT-483_EGA,BT-483_GDC		BT483_CCLE,BT-483_COSMIC,BT-483_EGA,BT-483_GDC	BT483
BT-483_GDC	BT483	BT483_CCLE,BT-483_COSMIC,BT-483_EGA,BT-483_GDC		BT483_CCLE,BT-483_COSMIC,BT-483_EGA,BT-483_GDC	BT483
BT549_CCLE	BT549	BT549_CCLE,BT_549_CELLMINER,BT-549_COSMIC,BT-549_EGA,BT-549_GDC		BT549_CCLE,BT_549_CELLMINER,BT-549_COSMIC,BT-549_EGA,BT-549_GDC	BT549
BT_549_CELLMINER	BT549	BT549_CCLE,BT_549_CELLMINER,BT-549_COSMIC,BT-549_EGA,BT-549_GDC		BT549_CCLE,BT_549_CELLMINER,BT-549_COSMIC,BT-549_EGA,BT-549_GDC	BT549
BT-549_COSMIC	BT549	BT549_CCLE,BT_549_CELLMINER,BT-549_COSMIC,BT-549_EGA,BT-549_GDC		BT549_CCLE,BT_549_CELLMINER,BT-549_COSMIC,BT-549_EGA,BT-549_GDC	BT549
BT-549_EGA	BT549	BT549_CCLE,BT_549_CELLMINER,BT-549_COSMIC,BT-549_EGA,BT-549_GDC		BT549_CCLE,BT_549_CELLMINER,BT-549_COSMIC,BT-549_EGA,BT-549_GDC	BT549
BT-549_GDC	BT549	BT549_CCLE,BT_549_CELLMINER,BT-549_COSMIC,BT-549_EGA,BT-549_GDC		BT549_CCLE,BT_549_CELLMINER,BT-549_COSMIC,BT-549_EGA,BT-549_GDC	BT549
BV173_CCLE	BV173	BV173_CCLE,BV-173_COSMIC,BV-173_GDC		BV173_CCLE,BV-173_COSMIC,BV-173_GDC	BV173
BV-173_COSMIC	BV173	BV173_CCLE,BV-173_COSMIC,BV-173_GDC		BV173_CCLE,BV-173_COSMIC,BV-173_GDC	BV173
BV-173_GDC	BV173	BV173_CCLE,BV-173_COSMIC,BV-173_GDC		BV173_CCLE,BV-173_COSMIC,BV-173_GDC	BV173
BXPC3_CCLE	BXPC3	BXPC3_CCLE,BXPC-3_COSMIC,BXPC-3_EGA,BxPC-3_GDC		BXPC3_CCLE,BXPC-3_COSMIC,BXPC-3_EGA,BxPC-3_GDC	BXPC3,BPC3
BXPC-3_COSMIC	BXPC3	BXPC3_CCLE,BXPC-3_COSMIC,BXPC-3_EGA,BxPC-3_GDC		BXPC3_CCLE,BXPC-3_COSMIC,BXPC-3_EGA,BxPC-3_GDC	BXPC3,BPC3
BXPC-3_EGA	BXPC3	BXPC3_CCLE,BXPC-3_COSMIC,BXPC-3_EGA,BxPC-3_GDC		BXPC3_CCLE,BXPC-3_COSMIC,BXPC-3_EGA,BxPC-3_GDC	BXPC3,BPC3
BxPC-3_GDC	BXPC3	BXPC3_CCLE,BXPC-3_COSMIC,BXPC-3_EGA,BxPC-3_GDC		BXPC3_CCLE,BXPC-3_COSMIC,BXPC-3_EGA,BxPC-3_GDC	BXPC3,BPC3
C170_EGA	C170	C170_EGA		C170_EGA	C170
C2BBE1_CCLE	C2BBE1	C2BBE1_CCLE,C2BBE1_COSMIC,C2BBE1_EGA,C2BBe1_GDC	CACO2_EGA	C2BBE1_CCLE,C2BBE1_COSMIC,C2BBE1_EGA,C2BBe1_GDC,CACO2_EGA	C2BBE1,C2BB1,CACO2
C2BBE1_COSMIC	C2BBE1	C2BBE1_CCLE,C2BBE1_COSMIC,C2BBE1_EGA,C2BBe1_GDC	CACO2_EGA	C2BBE1_CCLE,C2BBE1_COSMIC,C2BBE1_EGA,C2BBe1_GDC,CACO2_EGA	C2BBE1,C2BB1,CACO2
C2BBE1_EGA	C2BBE1	C2BBE1_CCLE,C2BBE1_COSMIC,C2BBE1_EGA,C2BBe1_GDC	CACO2_EGA	C2BBE1_CCLE,C2BBE1_COSMIC,C2BBE1_EGA,C2BBe1_GDC,CACO2_EGA	C2BBE1,C2BB1,CACO2
C2BBe1_GDC	C2BBE1	C2BBE1_CCLE,C2BBE1_COSMIC,C2BBE1_EGA,C2BBe1_GDC	CACO2_EGA	C2BBE1_CCLE,C2BBE1_COSMIC,C2BBE1_EGA,C2BBe1_GDC,CACO2_EGA	C2BBE1,C2BB1,CACO2
C32_CCLE	C32	C32_CCLE,C32_COSMIC,C32_EGA,C32_GDC	C32TG_EGA	C32_CCLE,C32_COSMIC,C32_EGA,C32_GDC,C32TG_EGA	C32,C32TG
C32_COSMIC	C32	C32_CCLE,C32_COSMIC,C32_EGA,C32_GDC	C32TG_EGA	C32_CCLE,C32_COSMIC,C32_EGA,C32_GDC,C32TG_EGA	C32,C32TG
C32_EGA	C32	C32_CCLE,C32_COSMIC,C32_EGA,C32_GDC	C32TG_EGA	C32_CCLE,C32_COSMIC,C32_EGA,C32_GDC,C32TG_EGA	C32,C32TG
C32_GDC	C32	C32_CCLE,C32_COSMIC,C32_EGA,C32_GDC	C32TG_EGA	C32_CCLE,C32_COSMIC,C32_EGA,C32_GDC,C32TG_EGA	C32,C32TG
C32TG_EGA	C32TG	C32TG_EGA	C32_CCLE,C32_COSMIC,C32_EGA,C32_GDC	C32_CCLE,C32_COSMIC,C32_EGA,C32_GDC,C32TG_EGA	C32,C32TG
C-33-A_COSMIC	C33A	C-33-A_COSMIC,C-33_A_EGA		C-33-A_COSMIC,C-33_A_EGA	C33A
C-33_A_EGA	C33A	C-33-A_COSMIC,C-33_A_EGA		C-33-A_COSMIC,C-33_A_EGA	C33A
C3A_CCLE	C3A	C3A_CCLE,C3A_COSMIC,C3A_EGA	HEPG2_CCLE,HEPG2_EGA,HEPG2_GDC	C3A_CCLE,C3A_COSMIC,C3A_EGA,HEPG2_CCLE,HEPG2_EGA,HEPG2_GDC	C3A,HEPG2
C3A_COSMIC	C3A	C3A_CCLE,C3A_COSMIC,C3A_EGA	HEPG2_CCLE,HEPG2_EGA,HEPG2_GDC	C3A_CCLE,C3A_COSMIC,C3A_EGA,HEPG2_CCLE,HEPG2_EGA,HEPG2_GDC	C3A,HEPG2
C3A_EGA	C3A	C3A_CCLE,C3A_COSMIC,C3A_EGA	HEPG2_CCLE,HEPG2_EGA,HEPG2_GDC	C3A_CCLE,C3A_COSMIC,C3A_EGA,HEPG2_CCLE,HEPG2_EGA,HEPG2_GDC	C3A,HEPG2
C-4-I_COSMIC	C4I	C-4-I_COSMIC		C-4-I_COSMIC	C4I
CA46_CCLE	CA46	CA46_CCLE,CA46_COSMIC,CA46_EGA,CA46_GDC		CA46_CCLE,CA46_COSMIC,CA46_EGA,CA46_GDC	CA46
CA46_COSMIC	CA46	CA46_CCLE,CA46_COSMIC,CA46_EGA,CA46_GDC		CA46_CCLE,CA46_COSMIC,CA46_EGA,CA46_GDC	CA46
CA46_EGA	CA46	CA46_CCLE,CA46_COSMIC,CA46_EGA,CA46_GDC		CA46_CCLE,CA46_COSMIC,CA46_EGA,CA46_GDC	CA46
CA46_GDC	CA46	CA46_CCLE,CA46_COSMIC,CA46_EGA,CA46_GDC		CA46_CCLE,CA46_COSMIC,CA46_EGA,CA46_GDC	CA46
CA9-22_COSMIC	CA922	CA9-22_COSMIC		CA9-22_COSMIC	CA922
CACO-2_EGA	CACO2	CACO-2_EGA	C2BBE1_CCLE,C2BBE1_COSMIC,C2BBE1_EGA,C2BBE1_GDC	C2BBE1_CCLE,C2BBE1_COSMIC,C2BBE1_EGA,C2BBE1_GDC,CACO-2_EGA	C2BBE1,CACO2
CADOES1_CCLE	CADOES1	CADOES1_CCLE,CADO-ES1_COSMIC,CADO-ES1_GDC		CADOES1_CCLE,CADO-ES1_COSMIC,CADO-ES1_GDC	CADOES1
CADO-ES1_COSMIC	CADOES1	CADOES1_CCLE,CADO-ES1_COSMIC,CADO-ES1_GDC		CADOES1_CCLE,CADO-ES1_COSMIC,CADO-ES1_GDC	CADOES1
CADO-ES1_GDC	CADOES1	CADOES1_CCLE,CADO-ES1_COSMIC,CADO-ES1_GDC		CADOES1_CCLE,CADO-ES1_COSMIC,CADO-ES1_GDC	CADOES1
CAKI1_CCLE	CAKI1	CAKI1_CCLE,CAKI_1_CELLMINER,CAKI-1_COSMIC,CAKI-1_EGA,Caki-1_GDC		CAKI1_CCLE,CAKI_1_CELLMINER,CAKI-1_COSMIC,CAKI-1_EGA,Caki-1_GDC	CAKI1,C1
CAKI_1_CELLMINER	CAKI1	CAKI1_CCLE,CAKI_1_CELLMINER,CAKI-1_COSMIC,CAKI-1_EGA,Caki-1_GDC		CAKI1_CCLE,CAKI_1_CELLMINER,CAKI-1_COSMIC,CAKI-1_EGA,Caki-1_GDC	CAKI1,C1
CAKI-1_COSMIC	CAKI1	CAKI1_CCLE,CAKI_1_CELLMINER,CAKI-1_COSMIC,CAKI-1_EGA,Caki-1_GDC		CAKI1_CCLE,CAKI_1_CELLMINER,CAKI-1_COSMIC,CAKI-1_EGA,Caki-1_GDC	CAKI1,C1
CAKI-1_EGA	CAKI1	CAKI1_CCLE,CAKI_1_CELLMINER,CAKI-1_COSMIC,CAKI-1_EGA,Caki-1_GDC		CAKI1_CCLE,CAKI_1_CELLMINER,CAKI-1_COSMIC,CAKI-1_EGA,Caki-1_GDC	CAKI1,C1
Caki-1_GDC	CAKI1	CAKI1_CCLE,CAKI_1_CELLMINER,CAKI-1_COSMIC,CAKI-1_EGA,Caki-1_GDC		CAKI1_CCLE,CAKI_1_CELLMINER,CAKI-1_COSMIC,CAKI-1_EGA,Caki-1_GDC	CAKI1,C1
CAKI2_CCLE	CAKI2	CAKI2_CCLE,CAKI-2_EGA,Caki-2_GDC		CAKI2_CCLE,CAKI-2_EGA,Caki-2_GDC	CAKI2,C2
CAKI-2_EGA	CAKI2	CAKI2_CCLE,CAKI-2_EGA,Caki-2_GDC		CAKI2_CCLE,CAKI-2_EGA,Caki-2_GDC	CAKI2,C2
Caki-2_GDC	CAKI2	CAKI2_CCLE,CAKI-2_EGA,Caki-2_GDC		CAKI2_CCLE,CAKI-2_EGA,Caki-2_GDC	CAKI2,C2
CAL120_CCLE	CAL120	CAL120_CCLE,CAL-120_COSMIC,CAL-120_EGA,CAL-120_GDC		CAL120_CCLE,CAL-120_COSMIC,CAL-120_EGA,CAL-120_GDC	CAL120
CAL-120_COSMIC	CAL120	CAL120_CCLE,CAL-120_COSMIC,CAL-120_EGA,CAL-120_GDC		CAL120_CCLE,CAL-120_COSMIC,CAL-120_EGA,CAL-120_GDC	CAL120
CAL-120_EGA	CAL120	CAL120_CCLE,CAL-120_COSMIC,CAL-120_EGA,CAL-120_GDC		CAL120_CCLE,CAL-120_COSMIC,CAL-120_EGA,CAL-120_GDC	CAL120
CAL-120_GDC	CAL120	CAL120_CCLE,CAL-120_COSMIC,CAL-120_EGA,CAL-120_GDC		CAL120_CCLE,CAL-120_COSMIC,CAL-120_EGA,CAL-120_GDC	CAL120
CAL12T_CCLE	CAL12T	CAL12T_CCLE,CAL-12T_COSMIC,CAL-12T_EGA,CAL-12T_GDC		CAL12T_CCLE,CAL-12T_COSMIC,CAL-12T_EGA,CAL-12T_GDC	CAL12T
CAL-12T_COSMIC	CAL12T	CAL12T_CCLE,CAL-12T_COSMIC,CAL-12T_EGA,CAL-12T_GDC		CAL12T_CCLE,CAL-12T_COSMIC,CAL-12T_EGA,CAL-12T_GDC	CAL12T
CAL-12T_EGA	CAL12T	CAL12T_CCLE,CAL-12T_COSMIC,CAL-12T_EGA,CAL-12T_GDC		CAL12T_CCLE,CAL-12T_COSMIC,CAL-12T_EGA,CAL-12T_GDC	CAL12T
CAL-12T_GDC	CAL12T	CAL12T_CCLE,CAL-12T_COSMIC,CAL-12T_EGA,CAL-12T_GDC		CAL12T_CCLE,CAL-12T_COSMIC,CAL-12T_EGA,CAL-12T_GDC	CAL12T
CAL148_CCLE	CAL148	CAL148_CCLE,CAL-148_COSMIC,CAL-148_EGA,CAL-148_GDC		CAL148_CCLE,CAL-148_COSMIC,CAL-148_EGA,CAL-148_GDC	CAL148
CAL-148_COSMIC	CAL148	CAL148_CCLE,CAL-148_COSMIC,CAL-148_EGA,CAL-148_GDC		CAL148_CCLE,CAL-148_COSMIC,CAL-148_EGA,CAL-148_GDC	CAL148
CAL-148_EGA	CAL148	CAL148_CCLE,CAL-148_COSMIC,CAL-148_EGA,CAL-148_GDC		CAL148_CCLE,CAL-148_COSMIC,CAL-148_EGA,CAL-148_GDC	CAL148
CAL-148_GDC	CAL148	CAL148_CCLE,CAL-148_COSMIC,CAL-148_EGA,CAL-148_GDC		CAL148_CCLE,CAL-148_COSMIC,CAL-148_EGA,CAL-148_GDC	CAL148
CAL27_CCLE	CAL27	CAL27_CCLE,CAL-27_COSMIC,CAL_27_EGA,CAL_27_GDC		CAL27_CCLE,CAL-27_COSMIC,CAL_27_EGA,CAL_27_GDC	CAL27
CAL-27_COSMIC	CAL27	CAL27_CCLE,CAL-27_COSMIC,CAL_27_EGA,CAL_27_GDC		CAL27_CCLE,CAL-27_COSMIC,CAL_27_EGA,CAL_27_GDC	CAL27
CAL_27_EGA	CAL27	CAL27_CCLE,CAL-27_COSMIC,CAL_27_EGA,CAL_27_GDC		CAL27_CCLE,CAL-27_COSMIC,CAL_27_EGA,CAL_27_GDC	CAL27
CAL_27_GDC	CAL27	CAL27_CCLE,CAL-27_COSMIC,CAL_27_EGA,CAL_27_GDC		CAL27_CCLE,CAL-27_COSMIC,CAL_27_EGA,CAL_27_GDC	CAL27
CAL29_CCLE	CAL29	CAL29_CCLE,CAL-29_COSMIC,CAL-29_GDC		CAL29_CCLE,CAL-29_COSMIC,CAL-29_GDC	CAL29
CAL-29_COSMIC	CAL29	CAL29_CCLE,CAL-29_COSMIC,CAL-29_GDC		CAL29_CCLE,CAL-29_COSMIC,CAL-29_GDC	CAL29
CAL-29_GDC	CAL29	CAL29_CCLE,CAL-29_COSMIC,CAL-29_GDC		CAL29_CCLE,CAL-29_COSMIC,CAL-29_GDC	CAL29
CAL33_CCLE	CAL33	CAL33_CCLE,CAL-33_COSMIC,CAL-33_GDC		CAL33_CCLE,CAL-33_COSMIC,CAL-33_GDC	CAL33
CAL-33_COSMIC	CAL33	CAL33_CCLE,CAL-33_COSMIC,CAL-33_GDC		CAL33_CCLE,CAL-33_COSMIC,CAL-33_GDC	CAL33
CAL-33_GDC	CAL33	CAL33_CCLE,CAL-33_COSMIC,CAL-33_GDC		CAL33_CCLE,CAL-33_COSMIC,CAL-33_GDC	CAL33
CAL-39_COSMIC	CAL39	CAL-39_COSMIC		CAL-39_COSMIC	CAL39
CAL51_CCLE	CAL51	CAL51_CCLE,CAL-51_COSMIC,CAL51_EGA,CAL-51_GDC		CAL51_CCLE,CAL-51_COSMIC,CAL51_EGA,CAL-51_GDC	CAL51
CAL-51_COSMIC	CAL51	CAL51_CCLE,CAL-51_COSMIC,CAL51_EGA,CAL-51_GDC		CAL51_CCLE,CAL-51_COSMIC,CAL51_EGA,CAL-51_GDC	CAL51
CAL51_EGA	CAL51	CAL51_CCLE,CAL-51_COSMIC,CAL51_EGA,CAL-51_GDC		CAL51_CCLE,CAL-51_COSMIC,CAL51_EGA,CAL-51_GDC	CAL51
CAL-51_GDC	CAL51	CAL51_CCLE,CAL-51_COSMIC,CAL51_EGA,CAL-51_GDC		CAL51_CCLE,CAL-51_COSMIC,CAL51_EGA,CAL-51_GDC	CAL51
CAL54_CCLE	CAL54	CAL54_CCLE,CAL-54_COSMIC,CAL_54_EGA,CAL-54_GDC		CAL54_CCLE,CAL-54_COSMIC,CAL_54_EGA,CAL-54_GDC	CAL54
CAL-54_COSMIC	CAL54	CAL54_CCLE,CAL-54_COSMIC,CAL_54_EGA,CAL-54_GDC		CAL54_CCLE,CAL-54_COSMIC,CAL_54_EGA,CAL-54_GDC	CAL54
CAL_54_EGA	CAL54	CAL54_CCLE,CAL-54_COSMIC,CAL_54_EGA,CAL-54_GDC		CAL54_CCLE,CAL-54_COSMIC,CAL_54_EGA,CAL-54_GDC	CAL54
CAL-54_GDC	CAL54	CAL54_CCLE,CAL-54_COSMIC,CAL_54_EGA,CAL-54_GDC		CAL54_CCLE,CAL-54_COSMIC,CAL_54_EGA,CAL-54_GDC	CAL54
CAL62_CCLE	CAL62	CAL62_CCLE,CAL-62_COSMIC,CAL-62_GDC		CAL62_CCLE,CAL-62_COSMIC,CAL-62_GDC	CAL62
CAL-62_COSMIC	CAL62	CAL62_CCLE,CAL-62_COSMIC,CAL-62_GDC		CAL62_CCLE,CAL-62_COSMIC,CAL-62_GDC	CAL62
CAL-62_GDC	CAL62	CAL62_CCLE,CAL-62_COSMIC,CAL-62_GDC		CAL62_CCLE,CAL-62_COSMIC,CAL-62_GDC	CAL62
CAL-72_COSMIC	CAL72	CAL-72_COSMIC		CAL-72_COSMIC	CAL72
CAL78_CCLE	CAL78	CAL78_CCLE,CAL-78_COSMIC,CAL-78_GDC		CAL78_CCLE,CAL-78_COSMIC,CAL-78_GDC	CAL78
CAL-78_COSMIC	CAL78	CAL78_CCLE,CAL-78_COSMIC,CAL-78_GDC		CAL78_CCLE,CAL-78_COSMIC,CAL-78_GDC	CAL78
CAL-78_GDC	CAL78	CAL78_CCLE,CAL-78_COSMIC,CAL-78_GDC		CAL78_CCLE,CAL-78_COSMIC,CAL-78_GDC	CAL78
CAL851_CCLE	CAL851	CAL851_CCLE,CAL-85-1_COSMIC,CAL-85-1_EGA,CAL-85-1_GDC		CAL851_CCLE,CAL-85-1_COSMIC,CAL-85-1_EGA,CAL-85-1_GDC	CAL851
CAL-85-1_COSMIC	CAL851	CAL851_CCLE,CAL-85-1_COSMIC,CAL-85-1_EGA,CAL-85-1_GDC		CAL851_CCLE,CAL-85-1_COSMIC,CAL-85-1_EGA,CAL-85-1_GDC	CAL851
CAL-85-1_EGA	CAL851	CAL851_CCLE,CAL-85-1_COSMIC,CAL-85-1_EGA,CAL-85-1_GDC		CAL851_CCLE,CAL-85-1_COSMIC,CAL-85-1_EGA,CAL-85-1_GDC	CAL851
CAL-85-1_GDC	CAL851	CAL851_CCLE,CAL-85-1_COSMIC,CAL-85-1_EGA,CAL-85-1_GDC		CAL851_CCLE,CAL-85-1_COSMIC,CAL-85-1_EGA,CAL-85-1_GDC	CAL851
CALU1_CCLE	CALU1	CALU1_CCLE,CALU-1_EGA,Calu-1_GDC		CALU1_CCLE,CALU-1_EGA,Calu-1_GDC	CALU1,C1
CALU-1_EGA	CALU1	CALU1_CCLE,CALU-1_EGA,Calu-1_GDC		CALU1_CCLE,CALU-1_EGA,Calu-1_GDC	CALU1,C1
Calu-1_GDC	CALU1	CALU1_CCLE,CALU-1_EGA,Calu-1_GDC		CALU1_CCLE,CALU-1_EGA,Calu-1_GDC	CALU1,C1
CALU3_CCLE	CALU3	CALU3_CCLE,CALU-3_COSMIC,CALU-3_EGA,Calu-3_GDC		CALU3_CCLE,CALU-3_COSMIC,CALU-3_EGA,Calu-3_GDC	CALU3,C3
CALU-3_COSMIC	CALU3	CALU3_CCLE,CALU-3_COSMIC,CALU-3_EGA,Calu-3_GDC		CALU3_CCLE,CALU-3_COSMIC,CALU-3_EGA,Calu-3_GDC	CALU3,C3
CALU-3_EGA	CALU3	CALU3_CCLE,CALU-3_COSMIC,CALU-3_EGA,Calu-3_GDC		CALU3_CCLE,CALU-3_COSMIC,CALU-3_EGA,Calu-3_GDC	CALU3,C3
Calu-3_GDC	CALU3	CALU3_CCLE,CALU-3_COSMIC,CALU-3_EGA,Calu-3_GDC		CALU3_CCLE,CALU-3_COSMIC,CALU-3_EGA,Calu-3_GDC	CALU3,C3
CALU6_CCLE	CALU6	CALU6_CCLE,CALU-6_COSMIC,CALU-6_EGA,Calu-6_GDC		CALU6_CCLE,CALU-6_COSMIC,CALU-6_EGA,Calu-6_GDC	CALU6,C6
CALU-6_COSMIC	CALU6	CALU6_CCLE,CALU-6_COSMIC,CALU-6_EGA,Calu-6_GDC		CALU6_CCLE,CALU-6_COSMIC,CALU-6_EGA,Calu-6_GDC	CALU6,C6
CALU-6_EGA	CALU6	CALU6_CCLE,CALU-6_COSMIC,CALU-6_EGA,Calu-6_GDC		CALU6_CCLE,CALU-6_COSMIC,CALU-6_EGA,Calu-6_GDC	CALU6,C6
Calu-6_GDC	CALU6	CALU6_CCLE,CALU-6_COSMIC,CALU-6_EGA,Calu-6_GDC		CALU6_CCLE,CALU-6_COSMIC,CALU-6_EGA,Calu-6_GDC	CALU6,C6
CAMA1_CCLE	CAMA1	CAMA1_CCLE,CAMA-1_COSMIC,CAMA-1_EGA,CAMA-1_GDC		CAMA1_CCLE,CAMA-1_COSMIC,CAMA-1_EGA,CAMA-1_GDC	CAMA1
CAMA-1_COSMIC	CAMA1	CAMA1_CCLE,CAMA-1_COSMIC,CAMA-1_EGA,CAMA-1_GDC		CAMA1_CCLE,CAMA-1_COSMIC,CAMA-1_EGA,CAMA-1_GDC	CAMA1
CAMA-1_EGA	CAMA1	CAMA1_CCLE,CAMA-1_COSMIC,CAMA-1_EGA,CAMA-1_GDC		CAMA1_CCLE,CAMA-1_COSMIC,CAMA-1_EGA,CAMA-1_GDC	CAMA1
CAMA-1_GDC	CAMA1	CAMA1_CCLE,CAMA-1_COSMIC,CAMA-1_EGA,CAMA-1_GDC		CAMA1_CCLE,CAMA-1_COSMIC,CAMA-1_EGA,CAMA-1_GDC	CAMA1
CAOV3_CCLE	CAOV3	CAOV3_CCLE,CAOV-3_COSMIC,CAOV-3_EGA,Caov-3_GDC		CAOV3_CCLE,CAOV-3_COSMIC,CAOV-3_EGA,Caov-3_GDC	CAOV3,C3
CAOV-3_COSMIC	CAOV3	CAOV3_CCLE,CAOV-3_COSMIC,CAOV-3_EGA,Caov-3_GDC		CAOV3_CCLE,CAOV-3_COSMIC,CAOV-3_EGA,Caov-3_GDC	CAOV3,C3
CAOV-3_EGA	CAOV3	CAOV3_CCLE,CAOV-3_COSMIC,CAOV-3_EGA,Caov-3_GDC		CAOV3_CCLE,CAOV-3_COSMIC,CAOV-3_EGA,Caov-3_GDC	CAOV3,C3
Caov-3_GDC	CAOV3	CAOV3_CCLE,CAOV-3_COSMIC,CAOV-3_EGA,Caov-3_GDC		CAOV3_CCLE,CAOV-3_COSMIC,CAOV-3_EGA,Caov-3_GDC	CAOV3,C3
CAOV4_CCLE	CAOV4	CAOV4_CCLE,CAOV-4_COSMIC,Caov-4_GDC		CAOV4_CCLE,CAOV-4_COSMIC,Caov-4_GDC	CAOV4,C4
CAOV-4_COSMIC	CAOV4	CAOV4_CCLE,CAOV-4_COSMIC,Caov-4_GDC		CAOV4_CCLE,CAOV-4_COSMIC,Caov-4_GDC	CAOV4,C4
Caov-4_GDC	CAOV4	CAOV4_CCLE,CAOV-4_COSMIC,Caov-4_GDC		CAOV4_CCLE,CAOV-4_COSMIC,Caov-4_GDC	CAOV4,C4
CAPAN1_CCLE	CAPAN1	CAPAN1_CCLE,CAPAN-1_COSMIC,CAPAN-1_EGA,Capan-1_GDC		CAPAN1_CCLE,CAPAN-1_COSMIC,CAPAN-1_EGA,Capan-1_GDC	CAPAN1,C1
CAPAN-1_COSMIC	CAPAN1	CAPAN1_CCLE,CAPAN-1_COSMIC,CAPAN-1_EGA,Capan-1_GDC		CAPAN1_CCLE,CAPAN-1_COSMIC,CAPAN-1_EGA,Capan-1_GDC	CAPAN1,C1
CAPAN-1_EGA	CAPAN1	CAPAN1_CCLE,CAPAN-1_COSMIC,CAPAN-1_EGA,Capan-1_GDC		CAPAN1_CCLE,CAPAN-1_COSMIC,CAPAN-1_EGA,Capan-1_GDC	CAPAN1,C1
Capan-1_GDC	CAPAN1	CAPAN1_CCLE,CAPAN-1_COSMIC,CAPAN-1_EGA,Capan-1_GDC		CAPAN1_CCLE,CAPAN-1_COSMIC,CAPAN-1_EGA,Capan-1_GDC	CAPAN1,C1
CAPAN2_CCLE	CAPAN2	CAPAN2_CCLE,CAPAN-2_COSMIC,CAPAN-2_EGA,Capan-2_GDC		CAPAN2_CCLE,CAPAN-2_COSMIC,CAPAN-2_EGA,Capan-2_GDC	CAPAN2,C2
CAPAN-2_COSMIC	CAPAN2	CAPAN2_CCLE,CAPAN-2_COSMIC,CAPAN-2_EGA,Capan-2_GDC		CAPAN2_CCLE,CAPAN-2_COSMIC,CAPAN-2_EGA,Capan-2_GDC	CAPAN2,C2
CAPAN-2_EGA	CAPAN2	CAPAN2_CCLE,CAPAN-2_COSMIC,CAPAN-2_EGA,Capan-2_GDC		CAPAN2_CCLE,CAPAN-2_COSMIC,CAPAN-2_EGA,Capan-2_GDC	CAPAN2,C2
Capan-2_GDC	CAPAN2	CAPAN2_CCLE,CAPAN-2_COSMIC,CAPAN-2_EGA,Capan-2_GDC		CAPAN2_CCLE,CAPAN-2_COSMIC,CAPAN-2_EGA,Capan-2_GDC	CAPAN2,C2
CAR-1_COSMIC	CAR1	CAR-1_COSMIC,CAR-1_EGA		CAR-1_COSMIC,CAR-1_EGA	CAR1
CAR-1_EGA	CAR1	CAR-1_COSMIC,CAR-1_EGA		CAR-1_COSMIC,CAR-1_EGA	CAR1
CAS1_CCLE	CAS1	CAS1_CCLE,CAS-1_COSMIC,CAS-1_GDC		CAS1_CCLE,CAS-1_COSMIC,CAS-1_GDC	CAS1
CAS-1_COSMIC	CAS1	CAS1_CCLE,CAS-1_COSMIC,CAS-1_GDC		CAS1_CCLE,CAS-1_COSMIC,CAS-1_GDC	CAS1
CAS-1_GDC	CAS1	CAS1_CCLE,CAS-1_COSMIC,CAS-1_GDC		CAS1_CCLE,CAS-1_COSMIC,CAS-1_GDC	CAS1
CA-SKI_COSMIC	CASKI	CA-SKI_COSMIC,CA_SKI_EGA		CA-SKI_COSMIC,CA_SKI_EGA	CASKI
CA_SKI_EGA	CASKI	CA-SKI_COSMIC,CA_SKI_EGA		CA-SKI_COSMIC,CA_SKI_EGA	CASKI
CCFSTTG1_CCLE	CCFSTTG1	CCFSTTG1_CCLE,CCF-STTG1_COSMIC,CCF-STTG1_GDC		CCFSTTG1_CCLE,CCF-STTG1_COSMIC,CCF-STTG1_GDC	CCFSTTG1
CCF-STTG1_COSMIC	CCFSTTG1	CCFSTTG1_CCLE,CCF-STTG1_COSMIC,CCF-STTG1_GDC		CCFSTTG1_CCLE,CCF-STTG1_COSMIC,CCF-STTG1_GDC	CCFSTTG1
CCF-STTG1_GDC	CCFSTTG1	CCFSTTG1_CCLE,CCF-STTG1_COSMIC,CCF-STTG1_GDC		CCFSTTG1_CCLE,CCF-STTG1_COSMIC,CCF-STTG1_GDC	CCFSTTG1
CCK81_CCLE	CCK81	CCK81_CCLE,CCK-81_COSMIC,CCK-81_GDC		CCK81_CCLE,CCK-81_COSMIC,CCK-81_GDC	CCK81
CCK-81_COSMIC	CCK81	CCK81_CCLE,CCK-81_COSMIC,CCK-81_GDC		CCK81_CCLE,CCK-81_COSMIC,CCK-81_GDC	CCK81
CCK-81_GDC	CCK81	CCK81_CCLE,CCK-81_COSMIC,CCK-81_GDC		CCK81_CCLE,CCK-81_COSMIC,CCK-81_GDC	CCK81
CCRF_CEM_CELLMINER	CCRFCEM	CCRF_CEM_CELLMINER,CCRF-CEM_COSMIC		CCRF_CEM_CELLMINER,CCRF-CEM_COSMIC	CCRFCEM
CCRF-CEM_COSMIC	CCRFCEM	CCRF_CEM_CELLMINER,CCRF-CEM_COSMIC		CCRF_CEM_CELLMINER,CCRF-CEM_COSMIC	CCRFCEM
CCRF-SB_EGA	CCRFSB	CCRF-SB_EGA		CCRF-SB_EGA	CCRFSB
CESS_COSMIC	CESS	CESS_COSMIC		CESS_COSMIC	CESS
CFPAC1_CCLE	CFPAC1	CFPAC1_CCLE,CFPAC-1_COSMIC,CFPAC-1_EGA,CFPAC-1_GDC		CFPAC1_CCLE,CFPAC-1_COSMIC,CFPAC-1_EGA,CFPAC-1_GDC	CFPAC1
CFPAC-1_COSMIC	CFPAC1	CFPAC1_CCLE,CFPAC-1_COSMIC,CFPAC-1_EGA,CFPAC-1_GDC		CFPAC1_CCLE,CFPAC-1_COSMIC,CFPAC-1_EGA,CFPAC-1_GDC	CFPAC1
CFPAC-1_EGA	CFPAC1	CFPAC1_CCLE,CFPAC-1_COSMIC,CFPAC-1_EGA,CFPAC-1_GDC		CFPAC1_CCLE,CFPAC-1_COSMIC,CFPAC-1_EGA,CFPAC-1_GDC	CFPAC1
CFPAC-1_GDC	CFPAC1	CFPAC1_CCLE,CFPAC-1_COSMIC,CFPAC-1_EGA,CFPAC-1_GDC		CFPAC1_CCLE,CFPAC-1_COSMIC,CFPAC-1_EGA,CFPAC-1_GDC	CFPAC1
CGTHW1_CCLE	CGTHW1	CGTHW1_CCLE,CGTH-W-1_COSMIC	SW579_CCLE,SW579_GDC	CGTHW1_CCLE,CGTH-W-1_COSMIC,SW579_CCLE,SW579_GDC	CGTHW1,SW579
CGTH-W-1_COSMIC	CGTHW1	CGTHW1_CCLE,CGTH-W-1_COSMIC	SW579_CCLE,SW579_GDC	CGTHW1_CCLE,CGTH-W-1_COSMIC,SW579_CCLE,SW579_GDC	CGTHW1,SW579
CHAGOK1_CCLE	CHAGOK1	CHAGOK1_CCLE,CHAGO-K-1_COSMIC,CHAGO-K-1_EGA,ChaGo-K-1_GDC		CHAGOK1_CCLE,CHAGO-K-1_COSMIC,CHAGO-K-1_EGA,ChaGo-K-1_GDC	CHAGOK1,CGK1
CHAGO-K-1_COSMIC	CHAGOK1	CHAGOK1_CCLE,CHAGO-K-1_COSMIC,CHAGO-K-1_EGA,ChaGo-K-1_GDC		CHAGOK1_CCLE,CHAGO-K-1_COSMIC,CHAGO-K-1_EGA,ChaGo-K-1_GDC	CHAGOK1,CGK1
CHAGO-K-1_EGA	CHAGOK1	CHAGOK1_CCLE,CHAGO-K-1_COSMIC,CHAGO-K-1_EGA,ChaGo-K-1_GDC		CHAGOK1_CCLE,CHAGO-K-1_COSMIC,CHAGO-K-1_EGA,ChaGo-K-1_GDC	CHAGOK1,CGK1
ChaGo-K-1_GDC	CHAGOK1	CHAGOK1_CCLE,CHAGO-K-1_COSMIC,CHAGO-K-1_EGA,ChaGo-K-1_GDC		CHAGOK1_CCLE,CHAGO-K-1_COSMIC,CHAGO-K-1_EGA,ChaGo-K-1_GDC	CHAGOK1,CGK1
CHL1_CCLE	CHL1	CHL1_CCLE,CHL-1_COSMIC,CHL-1_EGA	HMCB_CCLE,HMCB_GDC	CHL1_CCLE,CHL-1_COSMIC,CHL-1_EGA,HMCB_CCLE,HMCB_GDC	CHL1,HMCB
CHL-1_COSMIC	CHL1	CHL1_CCLE,CHL-1_COSMIC,CHL-1_EGA	HMCB_CCLE,HMCB_GDC	CHL1_CCLE,CHL-1_COSMIC,CHL-1_EGA,HMCB_CCLE,HMCB_GDC	CHL1,HMCB
CHL-1_EGA	CHL1	CHL1_CCLE,CHL-1_COSMIC,CHL-1_EGA	HMCB_CCLE,HMCB_GDC	CHL1_CCLE,CHL-1_COSMIC,CHL-1_EGA,HMCB_CCLE,HMCB_GDC	CHL1,HMCB
CHP-126_COSMIC	CHP126	CHP-126_COSMIC,CHP-126_GDC		CHP-126_COSMIC,CHP-126_GDC	CHP126
CHP-126_GDC	CHP126	CHP-126_COSMIC,CHP-126_GDC		CHP-126_COSMIC,CHP-126_GDC	CHP126
CHP-134_COSMIC	CHP134	CHP-134_COSMIC		CHP-134_COSMIC	CHP134
CHP212_CCLE	CHP212	CHP212_CCLE,CHP-212_COSMIC,CHP-212_EGA,CHP-212_GDC		CHP212_CCLE,CHP-212_COSMIC,CHP-212_EGA,CHP-212_GDC	CHP212
CHP-212_COSMIC	CHP212	CHP212_CCLE,CHP-212_COSMIC,CHP-212_EGA,CHP-212_GDC		CHP212_CCLE,CHP-212_COSMIC,CHP-212_EGA,CHP-212_GDC	CHP212
CHP-212_EGA	CHP212	CHP212_CCLE,CHP-212_COSMIC,CHP-212_EGA,CHP-212_GDC		CHP212_CCLE,CHP-212_COSMIC,CHP-212_EGA,CHP-212_GDC	CHP212
CHP-212_GDC	CHP212	CHP212_CCLE,CHP-212_COSMIC,CHP-212_EGA,CHP-212_GDC		CHP212_CCLE,CHP-212_COSMIC,CHP-212_EGA,CHP-212_GDC	CHP212
CHSA0011_COSMIC	CHSA0011	CHSA0011_COSMIC		CHSA0011_COSMIC	CHSA0011
CHSA0108_COSMIC	CHSA0108	CHSA0108_COSMIC		CHSA0108_COSMIC	CHSA0108
CHSA8926_COSMIC	CHSA8926	CHSA8926_COSMIC		CHSA8926_COSMIC	CHSA8926
CI1_CCLE	CI1	CI1_CCLE,CI-1_EGA,CI-1_GDC		CI1_CCLE,CI-1_EGA,CI-1_GDC	CI1
CI-1_EGA	CI1	CI1_CCLE,CI-1_EGA,CI-1_GDC		CI1_CCLE,CI-1_EGA,CI-1_GDC	CI1
CI-1_GDC	CI1	CI1_CCLE,CI-1_EGA,CI-1_GDC		CI1_CCLE,CI-1_EGA,CI-1_GDC	CI1
CJM_CCLE	CJM	CJM_CCLE,CJM_GDC		CJM_CCLE,CJM_GDC	CJM
CJM_GDC	CJM	CJM_CCLE,CJM_GDC		CJM_CCLE,CJM_GDC	CJM
CL11_CCLE	CL11	CL11_CCLE,CL-11_COSMIC,CL-11_EGA,CL-11_GDC		CL11_CCLE,CL-11_COSMIC,CL-11_EGA,CL-11_GDC	CL11
CL-11_COSMIC	CL11	CL11_CCLE,CL-11_COSMIC,CL-11_EGA,CL-11_GDC		CL11_CCLE,CL-11_COSMIC,CL-11_EGA,CL-11_GDC	CL11
CL-11_EGA	CL11	CL11_CCLE,CL-11_COSMIC,CL-11_EGA,CL-11_GDC		CL11_CCLE,CL-11_COSMIC,CL-11_EGA,CL-11_GDC	CL11
CL-11_GDC	CL11	CL11_CCLE,CL-11_COSMIC,CL-11_EGA,CL-11_GDC		CL11_CCLE,CL-11_COSMIC,CL-11_EGA,CL-11_GDC	CL11
CL14_CCLE	CL14	CL14_CCLE,CL-14_GDC		CL14_CCLE,CL-14_GDC	CL14
CL-14_GDC	CL14	CL14_CCLE,CL-14_GDC		CL14_CCLE,CL-14_GDC	CL14
CL34_CCLE	CL34	CL34_CCLE,CL-34_COSMIC,CL-34_EGA,CL-34_GDC		CL34_CCLE,CL-34_COSMIC,CL-34_EGA,CL-34_GDC	CL34
CL-34_COSMIC	CL34	CL34_CCLE,CL-34_COSMIC,CL-34_EGA,CL-34_GDC		CL34_CCLE,CL-34_COSMIC,CL-34_EGA,CL-34_GDC	CL34
CL-34_EGA	CL34	CL34_CCLE,CL-34_COSMIC,CL-34_EGA,CL-34_GDC		CL34_CCLE,CL-34_COSMIC,CL-34_EGA,CL-34_GDC	CL34
CL-34_GDC	CL34	CL34_CCLE,CL-34_COSMIC,CL-34_EGA,CL-34_GDC		CL34_CCLE,CL-34_COSMIC,CL-34_EGA,CL-34_GDC	CL34
CL40_CCLE	CL40	CL40_CCLE,CL-40_COSMIC,CL-40_EGA,CL-40_GDC		CL40_CCLE,CL-40_COSMIC,CL-40_EGA,CL-40_GDC	CL40
CL-40_COSMIC	CL40	CL40_CCLE,CL-40_COSMIC,CL-40_EGA,CL-40_GDC		CL40_CCLE,CL-40_COSMIC,CL-40_EGA,CL-40_GDC	CL40
CL-40_EGA	CL40	CL40_CCLE,CL-40_COSMIC,CL-40_EGA,CL-40_GDC		CL40_CCLE,CL-40_COSMIC,CL-40_EGA,CL-40_GDC	CL40
CL-40_GDC	CL40	CL40_CCLE,CL-40_COSMIC,CL-40_EGA,CL-40_GDC		CL40_CCLE,CL-40_COSMIC,CL-40_EGA,CL-40_GDC	CL40
CMK115_CCLE	CMK115	CMK115_CCLE	CMK_CCLE,CMK_COSMIC,CMK_GDC	CMK115_CCLE,CMK_CCLE,CMK_COSMIC,CMK_GDC	CMK115,CMK
CMK_CCLE	CMK	CMK_CCLE,CMK_COSMIC,CMK_GDC	CMK115_CCLE	CMK115_CCLE,CMK_CCLE,CMK_COSMIC,CMK_GDC	CMK115,CMK
CMK_COSMIC	CMK	CMK_CCLE,CMK_COSMIC,CMK_GDC	CMK115_CCLE	CMK115_CCLE,CMK_CCLE,CMK_COSMIC,CMK_GDC	CMK115,CMK
CMK_GDC	CMK	CMK_CCLE,CMK_COSMIC,CMK_GDC	CMK115_CCLE	CMK115_CCLE,CMK_CCLE,CMK_COSMIC,CMK_GDC	CMK115,CMK
CMLT1_CCLE	CMLT1	CMLT1_CCLE,CML-T1_COSMIC,CML-T1_GDC		CMLT1_CCLE,CML-T1_COSMIC,CML-T1_GDC	CMLT1
CML-T1_COSMIC	CMLT1	CMLT1_CCLE,CML-T1_COSMIC,CML-T1_GDC		CMLT1_CCLE,CML-T1_COSMIC,CML-T1_GDC	CMLT1
CML-T1_GDC	CMLT1	CMLT1_CCLE,CML-T1_COSMIC,CML-T1_GDC		CMLT1_CCLE,CML-T1_COSMIC,CML-T1_GDC	CMLT1
COLO201_CCLE	COLO201	COLO201_CCLE,COLO_201_EGA,COLO_201_GDC	COLO205_CCLE,COLO205_CELLMINER,COLO205_COSMIC,COLO205_EGA	COLO201_CCLE,COLO_201_EGA,COLO_201_GDC,COLO205_CCLE,COLO205_CELLMINER,COLO205_COSMIC,COLO205_EGA	COLO201,COLO205
COLO_201_EGA	COLO201	COLO201_CCLE,COLO_201_EGA,COLO_201_GDC	COLO205_CCLE,COLO205_CELLMINER,COLO205_COSMIC,COLO205_EGA	COLO201_CCLE,COLO_201_EGA,COLO_201_GDC,COLO205_CCLE,COLO205_CELLMINER,COLO205_COSMIC,COLO205_EGA	COLO201,COLO205
COLO_201_GDC	COLO201	COLO201_CCLE,COLO_201_EGA,COLO_201_GDC	COLO205_CCLE,COLO205_CELLMINER,COLO205_COSMIC,COLO205_EGA	COLO201_CCLE,COLO_201_EGA,COLO_201_GDC,COLO205_CCLE,COLO205_CELLMINER,COLO205_COSMIC,COLO205_EGA	COLO201,COLO205
COLO205_CCLE	COLO205	COLO205_CCLE,COLO205_CELLMINER,COLO-205_COSMIC,COLO_205_EGA	COLO201_CCLE,COLO201_EGA,COLO201_GDC,COLO206F_EGA	COLO201_CCLE,COLO201_EGA,COLO201_GDC,COLO205_CCLE,COLO205_CELLMINER,COLO-205_COSMIC,COLO_205_EGA,COLO206F_EGA	COLO201,COLO205,COLO206F
COLO205_CELLMINER	COLO205	COLO205_CCLE,COLO205_CELLMINER,COLO-205_COSMIC,COLO_205_EGA	COLO201_CCLE,COLO201_EGA,COLO201_GDC,COLO206F_EGA	COLO201_CCLE,COLO201_EGA,COLO201_GDC,COLO205_CCLE,COLO205_CELLMINER,COLO-205_COSMIC,COLO_205_EGA,COLO206F_EGA	COLO201,COLO205,COLO206F
COLO-205_COSMIC	COLO205	COLO205_CCLE,COLO205_CELLMINER,COLO-205_COSMIC,COLO_205_EGA	COLO201_CCLE,COLO201_EGA,COLO201_GDC,COLO206F_EGA	COLO201_CCLE,COLO201_EGA,COLO201_GDC,COLO205_CCLE,COLO205_CELLMINER,COLO-205_COSMIC,COLO_205_EGA,COLO206F_EGA	COLO201,COLO205,COLO206F
COLO_205_EGA	COLO205	COLO205_CCLE,COLO205_CELLMINER,COLO-205_COSMIC,COLO_205_EGA	COLO201_CCLE,COLO201_EGA,COLO201_GDC,COLO206F_EGA	COLO201_CCLE,COLO201_EGA,COLO201_GDC,COLO205_CCLE,COLO205_CELLMINER,COLO-205_COSMIC,COLO_205_EGA,COLO206F_EGA	COLO201,COLO205,COLO206F
COLO_206F_EGA	COLO206F	COLO_206F_EGA	COLO205_CCLE,COLO205_CELLMINER,COLO205_COSMIC,COLO205_EGA	COLO205_CCLE,COLO205_CELLMINER,COLO205_COSMIC,COLO205_EGA,COLO_206F_EGA	COLO205,COLO206F
COLO320_CCLE	COLO320	COLO320_CCLE,COLO-320_GDC	COLO320HSR_COSMIC	COLO320_CCLE,COLO-320_GDC,COLO320HSR_COSMIC	COLO320,COLO320HSR
COLO_320DM_EGA	COLO320DM	COLO_320DM_EGA		COLO_320DM_EGA	COLO320DM
COLO-320_GDC	COLO320	COLO320_CCLE,COLO-320_GDC	COLO320HSR_COSMIC	COLO320_CCLE,COLO-320_GDC,COLO320HSR_COSMIC	COLO320,COLO320HSR
COLO-320-HSR_COSMIC	COLO320HSR	COLO-320-HSR_COSMIC	COLO320_CCLE,COLO320_GDC	COLO320_CCLE,COLO320_GDC,COLO-320-HSR_COSMIC	COLO320,COLO320HSR
COLO668_CCLE	COLO668	COLO668_CCLE,COLO-668_COSMIC,COLO_668_GDC		COLO668_CCLE,COLO-668_COSMIC,COLO_668_GDC	COLO668
COLO-668_COSMIC	COLO668	COLO668_CCLE,COLO-668_COSMIC,COLO_668_GDC		COLO668_CCLE,COLO-668_COSMIC,COLO_668_GDC	COLO668
COLO_668_GDC	COLO668	COLO668_CCLE,COLO-668_COSMIC,COLO_668_GDC		COLO668_CCLE,COLO-668_COSMIC,COLO_668_GDC	COLO668
COLO-678_COSMIC	COLO678	COLO-678_COSMIC,COLO_678_EGA,COLO-678_GDC		COLO-678_COSMIC,COLO_678_EGA,COLO-678_GDC	COLO678
COLO_678_EGA	COLO678	COLO-678_COSMIC,COLO_678_EGA,COLO-678_GDC		COLO-678_COSMIC,COLO_678_EGA,COLO-678_GDC	COLO678
COLO-678_GDC	COLO678	COLO-678_COSMIC,COLO_678_EGA,COLO-678_GDC		COLO-678_COSMIC,COLO_678_EGA,COLO-678_GDC	COLO678
COLO679_CCLE	COLO679	COLO679_CCLE,COLO-679_COSMIC,COLO_679_EGA,COLO-679_GDC		COLO679_CCLE,COLO-679_COSMIC,COLO_679_EGA,COLO-679_GDC	COLO679
COLO-679_COSMIC	COLO679	COLO679_CCLE,COLO-679_COSMIC,COLO_679_EGA,COLO-679_GDC		COLO679_CCLE,COLO-679_COSMIC,COLO_679_EGA,COLO-679_GDC	COLO679
COLO_679_EGA	COLO679	COLO679_CCLE,COLO-679_COSMIC,COLO_679_EGA,COLO-679_GDC		COLO679_CCLE,COLO-679_COSMIC,COLO_679_EGA,COLO-679_GDC	COLO679
COLO-679_GDC	COLO679	COLO679_CCLE,COLO-679_COSMIC,COLO_679_EGA,COLO-679_GDC		COLO679_CCLE,COLO-679_COSMIC,COLO_679_EGA,COLO-679_GDC	COLO679
COLO680N_CCLE	COLO680N	COLO680N_CCLE,COLO-680N_COSMIC,COLO_680N_EGA,COLO-680N_GDC		COLO680N_CCLE,COLO-680N_COSMIC,COLO_680N_EGA,COLO-680N_GDC	COLO680N
COLO-680N_COSMIC	COLO680N	COLO680N_CCLE,COLO-680N_COSMIC,COLO_680N_EGA,COLO-680N_GDC		COLO680N_CCLE,COLO-680N_COSMIC,COLO_680N_EGA,COLO-680N_GDC	COLO680N
COLO_680N_EGA	COLO680N	COLO680N_CCLE,COLO-680N_COSMIC,COLO_680N_EGA,COLO-680N_GDC		COLO680N_CCLE,COLO-680N_COSMIC,COLO_680N_EGA,COLO-680N_GDC	COLO680N
COLO-680N_GDC	COLO680N	COLO680N_CCLE,COLO-680N_COSMIC,COLO_680N_EGA,COLO-680N_GDC		COLO680N_CCLE,COLO-680N_COSMIC,COLO_680N_EGA,COLO-680N_GDC	COLO680N
COLO684_CCLE	COLO684	COLO684_CCLE,COLO-684_COSMIC,COLO_684_GDC	COLO704_CCLE,COLO704_EGA	COLO684_CCLE,COLO-684_COSMIC,COLO_684_GDC,COLO704_CCLE,COLO704_EGA	COLO684,COLO704
COLO-684_COSMIC	COLO684	COLO684_CCLE,COLO-684_COSMIC,COLO_684_GDC	COLO704_CCLE,COLO704_EGA	COLO684_CCLE,COLO-684_COSMIC,COLO_684_GDC,COLO704_CCLE,COLO704_EGA	COLO684,COLO704
COLO_684_GDC	COLO684	COLO684_CCLE,COLO-684_COSMIC,COLO_684_GDC	COLO704_CCLE,COLO704_EGA	COLO684_CCLE,COLO-684_COSMIC,COLO_684_GDC,COLO704_CCLE,COLO704_EGA	COLO684,COLO704
COLO_699_EGA	COLO699	COLO_699_EGA		COLO_699_EGA	COLO699
COLO704_CCLE	COLO704	COLO704_CCLE,COLO-704_EGA	COLO684_CCLE,COLO684_COSMIC,COLO684_GDC	COLO684_CCLE,COLO684_COSMIC,COLO684_GDC,COLO704_CCLE,COLO-704_EGA	COLO684,COLO704
COLO-704_EGA	COLO704	COLO704_CCLE,COLO-704_EGA	COLO684_CCLE,COLO684_COSMIC,COLO684_GDC	COLO684_CCLE,COLO684_COSMIC,COLO684_GDC,COLO704_CCLE,COLO-704_EGA	COLO684,COLO704
COLO741_CCLE	COLO741	COLO741_CCLE,COLO-741_COSMIC,COLO_741_EGA,COLO_741_GDC		COLO741_CCLE,COLO-741_COSMIC,COLO_741_EGA,COLO_741_GDC	COLO741
COLO-741_COSMIC	COLO741	COLO741_CCLE,COLO-741_COSMIC,COLO_741_EGA,COLO_741_GDC		COLO741_CCLE,COLO-741_COSMIC,COLO_741_EGA,COLO_741_GDC	COLO741
COLO_741_EGA	COLO741	COLO741_CCLE,COLO-741_COSMIC,COLO_741_EGA,COLO_741_GDC		COLO741_CCLE,COLO-741_COSMIC,COLO_741_EGA,COLO_741_GDC	COLO741
COLO_741_GDC	COLO741	COLO741_CCLE,COLO-741_COSMIC,COLO_741_EGA,COLO_741_GDC		COLO741_CCLE,COLO-741_COSMIC,COLO_741_EGA,COLO_741_GDC	COLO741
COLO775_CCLE	COLO775	COLO775_CCLE	RPMI8226_CCLE,RPMI8226_CELLMINER,RPMI8226_COSMIC,RPMI8226_EGA,RPMI8226_GDC	COLO775_CCLE,RPMI8226_CCLE,RPMI8226_CELLMINER,RPMI8226_COSMIC,RPMI8226_EGA,RPMI8226_GDC	COLO775,RPMI8226
COLO783_CCLE	COLO783	COLO783_CCLE,COLO-783_COSMIC,COLO-783_EGA,COLO-783_GDC		COLO783_CCLE,COLO-783_COSMIC,COLO-783_EGA,COLO-783_GDC	COLO783
COLO-783_COSMIC	COLO783	COLO783_CCLE,COLO-783_COSMIC,COLO-783_EGA,COLO-783_GDC		COLO783_CCLE,COLO-783_COSMIC,COLO-783_EGA,COLO-783_GDC	COLO783
COLO-783_EGA	COLO783	COLO783_CCLE,COLO-783_COSMIC,COLO-783_EGA,COLO-783_GDC		COLO783_CCLE,COLO-783_COSMIC,COLO-783_EGA,COLO-783_GDC	COLO783
COLO-783_GDC	COLO783	COLO783_CCLE,COLO-783_COSMIC,COLO-783_EGA,COLO-783_GDC		COLO783_CCLE,COLO-783_COSMIC,COLO-783_EGA,COLO-783_GDC	COLO783
COLO792_CCLE	COLO792	COLO792_CCLE,COLO-792_COSMIC,COLO_792_EGA,COLO_792_GDC		COLO792_CCLE,COLO-792_COSMIC,COLO_792_EGA,COLO_792_GDC	COLO792
COLO-792_COSMIC	COLO792	COLO792_CCLE,COLO-792_COSMIC,COLO_792_EGA,COLO_792_GDC		COLO792_CCLE,COLO-792_COSMIC,COLO_792_EGA,COLO_792_GDC	COLO792
COLO_792_EGA	COLO792	COLO792_CCLE,COLO-792_COSMIC,COLO_792_EGA,COLO_792_GDC		COLO792_CCLE,COLO-792_COSMIC,COLO_792_EGA,COLO_792_GDC	COLO792
COLO_792_GDC	COLO792	COLO792_CCLE,COLO-792_COSMIC,COLO_792_EGA,COLO_792_GDC		COLO792_CCLE,COLO-792_COSMIC,COLO_792_EGA,COLO_792_GDC	COLO792
COLO_794_EGA	COLO794	COLO_794_EGA		COLO_794_EGA	COLO794
COLO-800_COSMIC	COLO800	COLO-800_COSMIC,COLO_800_EGA,COLO-800_GDC	COLO818_CCLE,COLO818_EGA	COLO-800_COSMIC,COLO_800_EGA,COLO-800_GDC,COLO818_CCLE,COLO818_EGA	COLO800,COLO818
COLO_800_EGA	COLO800	COLO-800_COSMIC,COLO_800_EGA,COLO-800_GDC	COLO818_CCLE,COLO818_EGA	COLO-800_COSMIC,COLO_800_EGA,COLO-800_GDC,COLO818_CCLE,COLO818_EGA	COLO800,COLO818
COLO-800_GDC	COLO800	COLO-800_COSMIC,COLO_800_EGA,COLO-800_GDC	COLO818_CCLE,COLO818_EGA	COLO-800_COSMIC,COLO_800_EGA,COLO-800_GDC,COLO818_CCLE,COLO818_EGA	COLO800,COLO818
COLO818_CCLE	COLO818	COLO818_CCLE,COLO-818_EGA	COLO800_COSMIC,COLO800_EGA,COLO800_GDC	COLO800_COSMIC,COLO800_EGA,COLO800_GDC,COLO818_CCLE,COLO-818_EGA	COLO800,COLO818
COLO-818_EGA	COLO818	COLO818_CCLE,COLO-818_EGA	COLO800_COSMIC,COLO800_EGA,COLO800_GDC	COLO800_COSMIC,COLO800_EGA,COLO800_GDC,COLO818_CCLE,COLO-818_EGA	COLO800,COLO818
COLO-824_COSMIC	COLO824	COLO-824_COSMIC		COLO-824_COSMIC	COLO824
COLO829_CCLE	COLO829	COLO829_CCLE,COLO-829_COSMIC,COLO_829_EGA,COLO_829_GDC		COLO829_CCLE,COLO-829_COSMIC,COLO_829_EGA,COLO_829_GDC	COLO829
COLO-829_COSMIC	COLO829	COLO829_CCLE,COLO-829_COSMIC,COLO_829_EGA,COLO_829_GDC		COLO829_CCLE,COLO-829_COSMIC,COLO_829_EGA,COLO_829_GDC	COLO829
COLO_829_EGA	COLO829	COLO829_CCLE,COLO-829_COSMIC,COLO_829_EGA,COLO_829_GDC		COLO829_CCLE,COLO-829_COSMIC,COLO_829_EGA,COLO_829_GDC	COLO829
COLO_829_GDC	COLO829	COLO829_CCLE,COLO-829_COSMIC,COLO_829_EGA,COLO_829_GDC		COLO829_CCLE,COLO-829_COSMIC,COLO_829_EGA,COLO_829_GDC	COLO829
COLO_849_EGA	COLO849	COLO_849_EGA		COLO_849_EGA	COLO849
COLO_853_EGA	COLO853	COLO_853_EGA		COLO_853_EGA	COLO853
COLO_857_EGA	COLO857	COLO_857_EGA		COLO_857_EGA	COLO857
COR-L105_COSMIC	CORL105	COR-L105_COSMIC,COR-L105_GDC		COR-L105_COSMIC,COR-L105_GDC	CORL105
COR-L105_GDC	CORL105	COR-L105_COSMIC,COR-L105_GDC		COR-L105_COSMIC,COR-L105_GDC	CORL105
CORL23_CCLE	CORL23	CORL23_CCLE,COR-L23_COSMIC,COR-L23_GDC		CORL23_CCLE,COR-L23_COSMIC,COR-L23_GDC	CORL23
COR-L23_COSMIC	CORL23	CORL23_CCLE,COR-L23_COSMIC,COR-L23_GDC		CORL23_CCLE,COR-L23_COSMIC,COR-L23_GDC	CORL23
COR-L23_GDC	CORL23	CORL23_CCLE,COR-L23_COSMIC,COR-L23_GDC		CORL23_CCLE,COR-L23_COSMIC,COR-L23_GDC	CORL23
CORL24_CCLE	CORL24	CORL24_CCLE,COR-L24_GDC		CORL24_CCLE,COR-L24_GDC	CORL24
COR-L24_GDC	CORL24	CORL24_CCLE,COR-L24_GDC		CORL24_CCLE,COR-L24_GDC	CORL24
COR-L26_EGA	CORL26	COR-L26_EGA		COR-L26_EGA	CORL26
CORL279_CCLE	CORL279	CORL279_CCLE,COR-L279_COSMIC,COR-L279_EGA,COR-L279_GDC		CORL279_CCLE,COR-L279_COSMIC,COR-L279_EGA,COR-L279_GDC	CORL279
COR-L279_COSMIC	CORL279	CORL279_CCLE,COR-L279_COSMIC,COR-L279_EGA,COR-L279_GDC		CORL279_CCLE,COR-L279_COSMIC,COR-L279_EGA,COR-L279_GDC	CORL279
COR-L279_EGA	CORL279	CORL279_CCLE,COR-L279_COSMIC,COR-L279_EGA,COR-L279_GDC		CORL279_CCLE,COR-L279_COSMIC,COR-L279_EGA,COR-L279_GDC	CORL279
COR-L279_GDC	CORL279	CORL279_CCLE,COR-L279_COSMIC,COR-L279_EGA,COR-L279_GDC		CORL279_CCLE,COR-L279_COSMIC,COR-L279_EGA,COR-L279_GDC	CORL279
COR-L303_COSMIC	CORL303	COR-L303_COSMIC		COR-L303_COSMIC	CORL303
COR-L311_COSMIC	CORL311	COR-L311_COSMIC,COR-L311_GDC		COR-L311_COSMIC,COR-L311_GDC	CORL311
COR-L311_GDC	CORL311	COR-L311_COSMIC,COR-L311_GDC		COR-L311_COSMIC,COR-L311_GDC	CORL311
COR-L321_COSMIC	CORL321	COR-L321_COSMIC		COR-L321_COSMIC	CORL321
COR-L32_COSMIC	CORL32	COR-L32_COSMIC		COR-L32_COSMIC	CORL32
CORL47_CCLE	CORL47	CORL47_CCLE,COR-L47_EGA,COR-L47_GDC		CORL47_CCLE,COR-L47_EGA,COR-L47_GDC	CORL47
COR-L47_EGA	CORL47	CORL47_CCLE,COR-L47_EGA,COR-L47_GDC		CORL47_CCLE,COR-L47_EGA,COR-L47_GDC	CORL47
COR-L47_GDC	CORL47	CORL47_CCLE,COR-L47_EGA,COR-L47_GDC		CORL47_CCLE,COR-L47_EGA,COR-L47_GDC	CORL47
CORL51_CCLE	CORL51	CORL51_CCLE		CORL51_CCLE	CORL51
CORL88_CCLE	CORL88	CORL88_CCLE,COR-L88_COSMIC,COR-L88_EGA,COR-L88_GDC		CORL88_CCLE,COR-L88_COSMIC,COR-L88_EGA,COR-L88_GDC	CORL88
COR-L88_COSMIC	CORL88	CORL88_CCLE,COR-L88_COSMIC,COR-L88_EGA,COR-L88_GDC		CORL88_CCLE,COR-L88_COSMIC,COR-L88_EGA,COR-L88_GDC	CORL88
COR-L88_EGA	CORL88	CORL88_CCLE,COR-L88_COSMIC,COR-L88_EGA,COR-L88_GDC		CORL88_CCLE,COR-L88_COSMIC,COR-L88_EGA,COR-L88_GDC	CORL88
COR-L88_GDC	CORL88	CORL88_CCLE,COR-L88_COSMIC,COR-L88_EGA,COR-L88_GDC		CORL88_CCLE,COR-L88_COSMIC,COR-L88_EGA,COR-L88_GDC	CORL88
CORL95_CCLE	CORL95	CORL95_CCLE,COR-L95_COSMIC,COR-L95_GDC		CORL95_CCLE,COR-L95_COSMIC,COR-L95_GDC	CORL95
COR-L95_COSMIC	CORL95	CORL95_CCLE,COR-L95_COSMIC,COR-L95_GDC		CORL95_CCLE,COR-L95_COSMIC,COR-L95_GDC	CORL95
COR-L95_GDC	CORL95	CORL95_CCLE,COR-L95_COSMIC,COR-L95_GDC		CORL95_CCLE,COR-L95_COSMIC,COR-L95_GDC	CORL95
COV318_CCLE	COV318	COV318_CCLE,COV318_EGA,COV318_GDC		COV318_CCLE,COV318_EGA,COV318_GDC	COV318
COV318_EGA	COV318	COV318_CCLE,COV318_EGA,COV318_GDC		COV318_CCLE,COV318_EGA,COV318_GDC	COV318
COV318_GDC	COV318	COV318_CCLE,COV318_EGA,COV318_GDC		COV318_CCLE,COV318_EGA,COV318_GDC	COV318
COV362_CCLE	COV362	COV362_CCLE,COV362_EGA,COV362_GDC		COV362_CCLE,COV362_EGA,COV362_GDC	COV362
COV362_EGA	COV362	COV362_CCLE,COV362_EGA,COV362_GDC		COV362_CCLE,COV362_EGA,COV362_GDC	COV362
COV362_GDC	COV362	COV362_CCLE,COV362_EGA,COV362_GDC		COV362_CCLE,COV362_EGA,COV362_GDC	COV362
COV413A_EGA	COV413A	COV413A_EGA		COV413A_EGA	COV413A
COV413B_EGA	COV413B	COV413B_EGA		COV413B_EGA	COV413B
COV434_CCLE	COV434	COV434_CCLE,COV434_EGA,COV434_GDC		COV434_CCLE,COV434_EGA,COV434_GDC	COV434
COV434_EGA	COV434	COV434_CCLE,COV434_EGA,COV434_GDC		COV434_CCLE,COV434_EGA,COV434_GDC	COV434
COV434_GDC	COV434	COV434_CCLE,COV434_EGA,COV434_GDC		COV434_CCLE,COV434_EGA,COV434_GDC	COV434
COV504_CCLE	COV504	COV504_CCLE,COV504_EGA,COV504_GDC		COV504_CCLE,COV504_EGA,COV504_GDC	COV504
COV504_EGA	COV504	COV504_CCLE,COV504_EGA,COV504_GDC		COV504_CCLE,COV504_EGA,COV504_GDC	COV504
COV504_GDC	COV504	COV504_CCLE,COV504_EGA,COV504_GDC		COV504_CCLE,COV504_EGA,COV504_GDC	COV504
COV644_CCLE	COV644	COV644_CCLE,COV644_EGA,COV644_GDC		COV644_CCLE,COV644_EGA,COV644_GDC	COV644
COV644_EGA	COV644	COV644_CCLE,COV644_EGA,COV644_GDC		COV644_CCLE,COV644_EGA,COV644_GDC	COV644
COV644_GDC	COV644	COV644_CCLE,COV644_EGA,COV644_GDC		COV644_CCLE,COV644_EGA,COV644_GDC	COV644
CP50-MEL-B_COSMIC	CP50MELB	CP50-MEL-B_COSMIC		CP50-MEL-B_COSMIC	CP50MELB
CP66-MEL_COSMIC	CP66MEL	CP66-MEL_COSMIC		CP66-MEL_COSMIC	CP66MEL
CP67-MEL_COSMIC	CP67MEL	CP67-MEL_COSMIC		CP67-MEL_COSMIC	CP67MEL
CPCN_CCLE	CPCN	CPCN_CCLE,CPC-N_COSMIC,CPC-N_EGA		CPCN_CCLE,CPC-N_COSMIC,CPC-N_EGA	CPCN
CPC-N_COSMIC	CPCN	CPCN_CCLE,CPC-N_COSMIC,CPC-N_EGA		CPCN_CCLE,CPC-N_COSMIC,CPC-N_EGA	CPCN
CPC-N_EGA	CPCN	CPCN_CCLE,CPC-N_COSMIC,CPC-N_EGA		CPCN_CCLE,CPC-N_COSMIC,CPC-N_EGA	CPCN
CRO-AP2_COSMIC	CROAP2	CRO-AP2_COSMIC		CRO-AP2_COSMIC	CROAP2
CRO-AP3_COSMIC	CROAP3	CRO-AP3_COSMIC		CRO-AP3_COSMIC	CROAP3
CS1_COSMIC	CS1	CS1_COSMIC		CS1_COSMIC	CS1
CTB-1_COSMIC	CTB1	CTB-1_COSMIC		CTB-1_COSMIC	CTB1
CTV-1_COSMIC	CTV1	CTV-1_COSMIC		CTV-1_COSMIC	CTV1
CW2_CCLE	CW2	CW2_CCLE,CW-2_COSMIC,CW-2_EGA,CW-2_GDC		CW2_CCLE,CW-2_COSMIC,CW-2_EGA,CW-2_GDC	CW2
CW-2_COSMIC	CW2	CW2_CCLE,CW-2_COSMIC,CW-2_EGA,CW-2_GDC		CW2_CCLE,CW-2_COSMIC,CW-2_EGA,CW-2_GDC	CW2
CW-2_EGA	CW2	CW2_CCLE,CW-2_COSMIC,CW-2_EGA,CW-2_GDC		CW2_CCLE,CW-2_COSMIC,CW-2_EGA,CW-2_GDC	CW2
CW-2_GDC	CW2	CW2_CCLE,CW-2_COSMIC,CW-2_EGA,CW-2_GDC		CW2_CCLE,CW-2_COSMIC,CW-2_EGA,CW-2_GDC	CW2
CX-1_EGA	CX1	CX-1_EGA		CX-1_EGA	CX1
D-245MG_COSMIC	D245MG	D-245MG_COSMIC		D-245MG_COSMIC	D245MG
D-247MG_COSMIC	D247MG	D-247MG_COSMIC		D-247MG_COSMIC	D247MG
D-263MG_COSMIC	D263MG	D-263MG_COSMIC		D-263MG_COSMIC	D263MG
D-283MED_COSMIC	D283MED	D-283MED_COSMIC,D283_Med_GDC		D-283MED_COSMIC,D283_Med_GDC	D283MED,D283M
D283_Med_GDC	D283MED	D-283MED_COSMIC,D283_Med_GDC		D-283MED_COSMIC,D283_Med_GDC	D283MED,D283M
D-336MG_COSMIC	D336MG	D-336MG_COSMIC		D-336MG_COSMIC	D336MG
D341MED_CCLE	D341MED	D341MED_CCLE,D341_Med_GDC		D341MED_CCLE,D341_Med_GDC	D341MED,D341M
D341_Med_GDC	D341MED	D341MED_CCLE,D341_Med_GDC		D341MED_CCLE,D341_Med_GDC	D341MED,D341M
D-392MG_COSMIC	D392MG	D-392MG_COSMIC		D-392MG_COSMIC	D392MG
D-423MG_COSMIC	D423MG	D-423MG_COSMIC		D-423MG_COSMIC	D423MG
D-502MG_COSMIC	D502MG	D-502MG_COSMIC		D-502MG_COSMIC	D502MG
D-542MG_COSMIC	D542MG	D-542MG_COSMIC		D-542MG_COSMIC	D542MG
D-566MG_COSMIC	D566MG	D-566MG_COSMIC		D-566MG_COSMIC	D566MG
DANG_CCLE	DANG	DANG_CCLE,DAN-G_COSMIC,DAN-G_EGA,DAN-G_GDC		DANG_CCLE,DAN-G_COSMIC,DAN-G_EGA,DAN-G_GDC	DANG
DAN-G_COSMIC	DANG	DANG_CCLE,DAN-G_COSMIC,DAN-G_EGA,DAN-G_GDC		DANG_CCLE,DAN-G_COSMIC,DAN-G_EGA,DAN-G_GDC	DANG
DAN-G_EGA	DANG	DANG_CCLE,DAN-G_COSMIC,DAN-G_EGA,DAN-G_GDC		DANG_CCLE,DAN-G_COSMIC,DAN-G_EGA,DAN-G_GDC	DANG
DAN-G_GDC	DANG	DANG_CCLE,DAN-G_COSMIC,DAN-G_EGA,DAN-G_GDC		DANG_CCLE,DAN-G_COSMIC,DAN-G_EGA,DAN-G_GDC	DANG
DAOY_CCLE	DAOY	DAOY_CCLE,DAOY_COSMIC,Daoy_GDC		DAOY_CCLE,DAOY_COSMIC,Daoy_GDC	DAOY,D
DAOY_COSMIC	DAOY	DAOY_CCLE,DAOY_COSMIC,Daoy_GDC		DAOY_CCLE,DAOY_COSMIC,Daoy_GDC	DAOY,D
Daoy_GDC	DAOY	DAOY_CCLE,DAOY_COSMIC,Daoy_GDC		DAOY_CCLE,DAOY_COSMIC,Daoy_GDC	DAOY,D
DAUDI_CCLE	DAUDI	DAUDI_CCLE,DAUDI_COSMIC,DAUDI_EGA,Daudi_GDC		DAUDI_CCLE,DAUDI_COSMIC,DAUDI_EGA,Daudi_GDC	DAUDI,D
DAUDI_COSMIC	DAUDI	DAUDI_CCLE,DAUDI_COSMIC,DAUDI_EGA,Daudi_GDC		DAUDI_CCLE,DAUDI_COSMIC,DAUDI_EGA,Daudi_GDC	DAUDI,D
DAUDI_EGA	DAUDI	DAUDI_CCLE,DAUDI_COSMIC,DAUDI_EGA,Daudi_GDC		DAUDI_CCLE,DAUDI_COSMIC,DAUDI_EGA,Daudi_GDC	DAUDI,D
Daudi_GDC	DAUDI	DAUDI_CCLE,DAUDI_COSMIC,DAUDI_EGA,Daudi_GDC		DAUDI_CCLE,DAUDI_COSMIC,DAUDI_EGA,Daudi_GDC	DAUDI,D
DB_CCLE	DB	DB_CCLE,DB_COSMIC,DB_EGA,DB_GDC		DB_CCLE,DB_COSMIC,DB_EGA,DB_GDC	DB
DB_COSMIC	DB	DB_CCLE,DB_COSMIC,DB_EGA,DB_GDC		DB_CCLE,DB_COSMIC,DB_EGA,DB_GDC	DB
DB_EGA	DB	DB_CCLE,DB_COSMIC,DB_EGA,DB_GDC		DB_CCLE,DB_COSMIC,DB_EGA,DB_GDC	DB
DB_GDC	DB	DB_CCLE,DB_COSMIC,DB_EGA,DB_GDC		DB_CCLE,DB_COSMIC,DB_EGA,DB_GDC	DB
DBTRG05MG_CCLE	DBTRG05MG	DBTRG05MG_CCLE,DBTRG-05MG_COSMIC,DBTRG-05MG_GDC		DBTRG05MG_CCLE,DBTRG-05MG_COSMIC,DBTRG-05MG_GDC	DBTRG05MG
DBTRG-05MG_COSMIC	DBTRG05MG	DBTRG05MG_CCLE,DBTRG-05MG_COSMIC,DBTRG-05MG_GDC		DBTRG05MG_CCLE,DBTRG-05MG_COSMIC,DBTRG-05MG_GDC	DBTRG05MG
DBTRG-05MG_GDC	DBTRG05MG	DBTRG05MG_CCLE,DBTRG-05MG_COSMIC,DBTRG-05MG_GDC		DBTRG05MG_CCLE,DBTRG-05MG_COSMIC,DBTRG-05MG_GDC	DBTRG05MG
DEL_CCLE	DEL	DEL_CCLE,DEL_COSMIC,DEL_GDC		DEL_CCLE,DEL_COSMIC,DEL_GDC	DEL
DEL_COSMIC	DEL	DEL_CCLE,DEL_COSMIC,DEL_GDC		DEL_CCLE,DEL_COSMIC,DEL_GDC	DEL
DEL_GDC	DEL	DEL_CCLE,DEL_COSMIC,DEL_GDC		DEL_CCLE,DEL_COSMIC,DEL_GDC	DEL
DEOC-1_EGA	DEOC1	DEOC-1_EGA		DEOC-1_EGA	DEOC1
DETROIT562_CCLE	DETROIT562	DETROIT562_CCLE,DETROIT562_COSMIC,DETROIT_562_EGA,Detroit_562_GDC		DETROIT562_CCLE,DETROIT562_COSMIC,DETROIT_562_EGA,Detroit_562_GDC	DETROIT562,D562
DETROIT562_COSMIC	DETROIT562	DETROIT562_CCLE,DETROIT562_COSMIC,DETROIT_562_EGA,Detroit_562_GDC		DETROIT562_CCLE,DETROIT562_COSMIC,DETROIT_562_EGA,Detroit_562_GDC	DETROIT562,D562
DETROIT_562_EGA	DETROIT562	DETROIT562_CCLE,DETROIT562_COSMIC,DETROIT_562_EGA,Detroit_562_GDC		DETROIT562_CCLE,DETROIT562_COSMIC,DETROIT_562_EGA,Detroit_562_GDC	DETROIT562,D562
Detroit_562_GDC	DETROIT562	DETROIT562_CCLE,DETROIT562_COSMIC,DETROIT_562_EGA,Detroit_562_GDC		DETROIT562_CCLE,DETROIT562_COSMIC,DETROIT_562_EGA,Detroit_562_GDC	DETROIT562,D562
DG-75_COSMIC	DG75	DG-75_COSMIC		DG-75_COSMIC	DG75
DIFI_COSMIC	DIFI	DIFI_COSMIC		DIFI_COSMIC	DIFI
DJM-1_COSMIC	DJM1	DJM-1_COSMIC		DJM-1_COSMIC	DJM1
DKMG_CCLE	DKMG	DKMG_CCLE,DK-MG_COSMIC,DK-MG_GDC		DKMG_CCLE,DK-MG_COSMIC,DK-MG_GDC	DKMG
DK-MG_COSMIC	DKMG	DKMG_CCLE,DK-MG_COSMIC,DK-MG_GDC		DKMG_CCLE,DK-MG_COSMIC,DK-MG_GDC	DKMG
DK-MG_GDC	DKMG	DKMG_CCLE,DK-MG_COSMIC,DK-MG_GDC		DKMG_CCLE,DK-MG_COSMIC,DK-MG_GDC	DKMG
DLD-1_EGA	DLD1	DLD-1_EGA	HCT8_EGA,HCT15_CCLE,HCT15_CELLMINER,HCT15_COSMIC,HCT15_EGA,HCT15_GDC,HRT18_CCLE	DLD-1_EGA,HCT15_CCLE,HCT15_CELLMINER,HCT15_COSMIC,HCT15_EGA,HCT15_GDC,HCT8_EGA,HRT18_CCLE	DLD1,HCT15,HCT8,HRT18
DM3_CCLE	DM3	DM3_CCLE,DM-3_GDC		DM3_CCLE,DM-3_GDC	DM3
DM-3_GDC	DM3	DM3_CCLE,DM-3_GDC		DM3_CCLE,DM-3_GDC	DM3
DMS114_CCLE	DMS114	DMS114_CCLE,DMS-114_COSMIC,DMS_114_GDC		DMS114_CCLE,DMS-114_COSMIC,DMS_114_GDC	DMS114
DMS-114_COSMIC	DMS114	DMS114_CCLE,DMS-114_COSMIC,DMS_114_GDC		DMS114_CCLE,DMS-114_COSMIC,DMS_114_GDC	DMS114
DMS_114_GDC	DMS114	DMS114_CCLE,DMS-114_COSMIC,DMS_114_GDC		DMS114_CCLE,DMS-114_COSMIC,DMS_114_GDC	DMS114
DMS153_CCLE	DMS153	DMS153_CCLE,DMS_153_GDC		DMS153_CCLE,DMS_153_GDC	DMS153
DMS_153_GDC	DMS153	DMS153_CCLE,DMS_153_GDC		DMS153_CCLE,DMS_153_GDC	DMS153
DMS273_CCLE	DMS273	DMS273_CCLE,DMS-273_COSMIC,DMS_273_EGA,DMS_273_GDC		DMS273_CCLE,DMS-273_COSMIC,DMS_273_EGA,DMS_273_GDC	DMS273
DMS-273_COSMIC	DMS273	DMS273_CCLE,DMS-273_COSMIC,DMS_273_EGA,DMS_273_GDC		DMS273_CCLE,DMS-273_COSMIC,DMS_273_EGA,DMS_273_GDC	DMS273
DMS_273_EGA	DMS273	DMS273_CCLE,DMS-273_COSMIC,DMS_273_EGA,DMS_273_GDC		DMS273_CCLE,DMS-273_COSMIC,DMS_273_EGA,DMS_273_GDC	DMS273
DMS_273_GDC	DMS273	DMS273_CCLE,DMS-273_COSMIC,DMS_273_EGA,DMS_273_GDC		DMS273_CCLE,DMS-273_COSMIC,DMS_273_EGA,DMS_273_GDC	DMS273
DMS454_CCLE	DMS454	DMS454_CCLE,DMS_454_EGA,DMS_454_GDC		DMS454_CCLE,DMS_454_EGA,DMS_454_GDC	DMS454
DMS_454_EGA	DMS454	DMS454_CCLE,DMS_454_EGA,DMS_454_GDC		DMS454_CCLE,DMS_454_EGA,DMS_454_GDC	DMS454
DMS_454_GDC	DMS454	DMS454_CCLE,DMS_454_EGA,DMS_454_GDC		DMS454_CCLE,DMS_454_EGA,DMS_454_GDC	DMS454
DMS53_CCLE	DMS53	DMS53_CCLE,DMS-53_COSMIC,DMS_53_EGA,DMS_53_GDC		DMS53_CCLE,DMS-53_COSMIC,DMS_53_EGA,DMS_53_GDC	DMS53
DMS-53_COSMIC	DMS53	DMS53_CCLE,DMS-53_COSMIC,DMS_53_EGA,DMS_53_GDC		DMS53_CCLE,DMS-53_COSMIC,DMS_53_EGA,DMS_53_GDC	DMS53
DMS_53_EGA	DMS53	DMS53_CCLE,DMS-53_COSMIC,DMS_53_EGA,DMS_53_GDC		DMS53_CCLE,DMS-53_COSMIC,DMS_53_EGA,DMS_53_GDC	DMS53
DMS_53_GDC	DMS53	DMS53_CCLE,DMS-53_COSMIC,DMS_53_EGA,DMS_53_GDC		DMS53_CCLE,DMS-53_COSMIC,DMS_53_EGA,DMS_53_GDC	DMS53
DMS79_CCLE	DMS79	DMS79_CCLE,DMS-79_COSMIC,DMS_79_EGA,DMS_79_GDC		DMS79_CCLE,DMS-79_COSMIC,DMS_79_EGA,DMS_79_GDC	DMS79
DMS-79_COSMIC	DMS79	DMS79_CCLE,DMS-79_COSMIC,DMS_79_EGA,DMS_79_GDC		DMS79_CCLE,DMS-79_COSMIC,DMS_79_EGA,DMS_79_GDC	DMS79
DMS_79_EGA	DMS79	DMS79_CCLE,DMS-79_COSMIC,DMS_79_EGA,DMS_79_GDC		DMS79_CCLE,DMS-79_COSMIC,DMS_79_EGA,DMS_79_GDC	DMS79
DMS_79_GDC	DMS79	DMS79_CCLE,DMS-79_COSMIC,DMS_79_EGA,DMS_79_GDC		DMS79_CCLE,DMS-79_COSMIC,DMS_79_EGA,DMS_79_GDC	DMS79
DND41_CCLE	DND41	DND41_CCLE,DND-41_COSMIC,DND-41_GDC		DND41_CCLE,DND-41_COSMIC,DND-41_GDC	DND41
DND-41_COSMIC	DND41	DND41_CCLE,DND-41_COSMIC,DND-41_GDC		DND41_CCLE,DND-41_COSMIC,DND-41_GDC	DND41
DND-41_GDC	DND41	DND41_CCLE,DND-41_COSMIC,DND-41_GDC		DND41_CCLE,DND-41_COSMIC,DND-41_GDC	DND41
DOHH2_CCLE	DOHH2	DOHH2_CCLE,DOHH-2_COSMIC,DOHH-2_EGA,DOHH-2_GDC		DOHH2_CCLE,DOHH-2_COSMIC,DOHH-2_EGA,DOHH-2_GDC	DOHH2
DOHH-2_COSMIC	DOHH2	DOHH2_CCLE,DOHH-2_COSMIC,DOHH-2_EGA,DOHH-2_GDC		DOHH2_CCLE,DOHH-2_COSMIC,DOHH-2_EGA,DOHH-2_GDC	DOHH2
DOHH-2_EGA	DOHH2	DOHH2_CCLE,DOHH-2_COSMIC,DOHH-2_EGA,DOHH-2_GDC		DOHH2_CCLE,DOHH-2_COSMIC,DOHH-2_EGA,DOHH-2_GDC	DOHH2
DOHH-2_GDC	DOHH2	DOHH2_CCLE,DOHH-2_COSMIC,DOHH-2_EGA,DOHH-2_GDC		DOHH2_CCLE,DOHH-2_COSMIC,DOHH-2_EGA,DOHH-2_GDC	DOHH2
DOK_COSMIC	DOK	DOK_COSMIC,DOK_EGA		DOK_COSMIC,DOK_EGA	DOK
DOK_EGA	DOK	DOK_COSMIC,DOK_EGA		DOK_COSMIC,DOK_EGA	DOK
DOR_13_EGA	DOR13	DOR_13_EGA		DOR_13_EGA	DOR13
DOTC2-4510_COSMIC	DOTC24510	DOTC2-4510_COSMIC		DOTC2-4510_COSMIC	DOTC24510
DOV13_COSMIC	DOV13	DOV13_COSMIC		DOV13_COSMIC	DOV13
DSH1_COSMIC	DSH1	DSH1_COSMIC		DSH1_COSMIC	DSH1
DU145_CCLE	DU145	DU145_CCLE,DU_145_CELLMINER,DU-145_COSMIC,DU_145_EGA,DU_145_GDC		DU145_CCLE,DU_145_CELLMINER,DU-145_COSMIC,DU_145_EGA,DU_145_GDC	DU145
DU_145_CELLMINER	DU145	DU145_CCLE,DU_145_CELLMINER,DU-145_COSMIC,DU_145_EGA,DU_145_GDC		DU145_CCLE,DU_145_CELLMINER,DU-145_COSMIC,DU_145_EGA,DU_145_GDC	DU145
DU-145_COSMIC	DU145	DU145_CCLE,DU_145_CELLMINER,DU-145_COSMIC,DU_145_EGA,DU_145_GDC		DU145_CCLE,DU_145_CELLMINER,DU-145_COSMIC,DU_145_EGA,DU_145_GDC	DU145
DU_145_EGA	DU145	DU145_CCLE,DU_145_CELLMINER,DU-145_COSMIC,DU_145_EGA,DU_145_GDC		DU145_CCLE,DU_145_CELLMINER,DU-145_COSMIC,DU_145_EGA,DU_145_GDC	DU145
DU_145_GDC	DU145	DU145_CCLE,DU_145_CELLMINER,DU-145_COSMIC,DU_145_EGA,DU_145_GDC		DU145_CCLE,DU_145_CELLMINER,DU-145_COSMIC,DU_145_EGA,DU_145_GDC	DU145
DU4475_CCLE	DU4475	DU4475_CCLE,DU-4475_COSMIC,DU4475_EGA,DU4475_GDC		DU4475_CCLE,DU-4475_COSMIC,DU4475_EGA,DU4475_GDC	DU4475
DU-4475_COSMIC	DU4475	DU4475_CCLE,DU-4475_COSMIC,DU4475_EGA,DU4475_GDC		DU4475_CCLE,DU-4475_COSMIC,DU4475_EGA,DU4475_GDC	DU4475
DU4475_EGA	DU4475	DU4475_CCLE,DU-4475_COSMIC,DU4475_EGA,DU4475_GDC		DU4475_CCLE,DU-4475_COSMIC,DU4475_EGA,DU4475_GDC	DU4475
DU4475_GDC	DU4475	DU4475_CCLE,DU-4475_COSMIC,DU4475_EGA,DU4475_GDC		DU4475_CCLE,DU-4475_COSMIC,DU4475_EGA,DU4475_GDC	DU4475
DV90_CCLE	DV90	DV90_CCLE,DV-90_EGA,DV-90_GDC		DV90_CCLE,DV-90_EGA,DV-90_GDC	DV90
DV-90_EGA	DV90	DV90_CCLE,DV-90_EGA,DV-90_GDC		DV90_CCLE,DV-90_EGA,DV-90_GDC	DV90
DV-90_GDC	DV90	DV90_CCLE,DV-90_EGA,DV-90_GDC		DV90_CCLE,DV-90_EGA,DV-90_GDC	DV90
EB1_EGA	EB1	EB1_EGA,EB1_GDC		EB1_EGA,EB1_GDC	EB1
EB1_GDC	EB1	EB1_EGA,EB1_GDC		EB1_EGA,EB1_GDC	EB1
EB2_CCLE	EB2	EB2_CCLE,EB2_COSMIC,EB2_EGA		EB2_CCLE,EB2_COSMIC,EB2_EGA	EB2
EB2_COSMIC	EB2	EB2_CCLE,EB2_COSMIC,EB2_EGA		EB2_CCLE,EB2_COSMIC,EB2_EGA	EB2
EB2_EGA	EB2	EB2_CCLE,EB2_COSMIC,EB2_EGA		EB2_CCLE,EB2_COSMIC,EB2_EGA	EB2
EB-3_COSMIC	EB3	EB-3_COSMIC,EB-3_EGA		EB-3_COSMIC,EB-3_EGA	EB3
EB-3_EGA	EB3	EB-3_COSMIC,EB-3_EGA		EB-3_COSMIC,EB-3_EGA	EB3
EBC1_CCLE	EBC1	EBC1_CCLE,EBC-1_COSMIC,EBC-1_EGA,EBC-1_GDC		EBC1_CCLE,EBC-1_COSMIC,EBC-1_EGA,EBC-1_GDC	EBC1
EBC-1_COSMIC	EBC1	EBC1_CCLE,EBC-1_COSMIC,EBC-1_EGA,EBC-1_GDC		EBC1_CCLE,EBC-1_COSMIC,EBC-1_EGA,EBC-1_GDC	EBC1
EBC-1_EGA	EBC1	EBC1_CCLE,EBC-1_COSMIC,EBC-1_EGA,EBC-1_GDC		EBC1_CCLE,EBC-1_COSMIC,EBC-1_EGA,EBC-1_GDC	EBC1
EBC-1_GDC	EBC1	EBC1_CCLE,EBC-1_COSMIC,EBC-1_EGA,EBC-1_GDC		EBC1_CCLE,EBC-1_COSMIC,EBC-1_EGA,EBC-1_GDC	EBC1
ECC10_CCLE	ECC10	ECC10_CCLE,ECC10_COSMIC,ECC10_GDC		ECC10_CCLE,ECC10_COSMIC,ECC10_GDC	ECC10
ECC10_COSMIC	ECC10	ECC10_CCLE,ECC10_COSMIC,ECC10_GDC		ECC10_CCLE,ECC10_COSMIC,ECC10_GDC	ECC10
ECC10_GDC	ECC10	ECC10_CCLE,ECC10_COSMIC,ECC10_GDC		ECC10_CCLE,ECC10_COSMIC,ECC10_GDC	ECC10
ECC12_CCLE	ECC12	ECC12_CCLE,ECC12_COSMIC,ECC12_GDC		ECC12_CCLE,ECC12_COSMIC,ECC12_GDC	ECC12
ECC12_COSMIC	ECC12	ECC12_CCLE,ECC12_COSMIC,ECC12_GDC		ECC12_CCLE,ECC12_COSMIC,ECC12_GDC	ECC12
ECC12_GDC	ECC12	ECC12_CCLE,ECC12_COSMIC,ECC12_GDC		ECC12_CCLE,ECC12_COSMIC,ECC12_GDC	ECC12
ECGI10_CCLE	ECGI10	ECGI10_CCLE,EC-GI-10_COSMIC,EC-GI-10_GDC		ECGI10_CCLE,EC-GI-10_COSMIC,EC-GI-10_GDC	ECGI10
EC-GI-10_COSMIC	ECGI10	ECGI10_CCLE,EC-GI-10_COSMIC,EC-GI-10_GDC		ECGI10_CCLE,EC-GI-10_COSMIC,EC-GI-10_GDC	ECGI10
EC-GI-10_GDC	ECGI10	ECGI10_CCLE,EC-GI-10_COSMIC,EC-GI-10_GDC		ECGI10_CCLE,EC-GI-10_COSMIC,EC-GI-10_GDC	ECGI10
EFE184_CCLE	EFE184	EFE184_CCLE,EFE-184_GDC		EFE184_CCLE,EFE-184_GDC	EFE184
EFE-184_GDC	EFE184	EFE184_CCLE,EFE-184_GDC		EFE184_CCLE,EFE-184_GDC	EFE184
EFM192A_CCLE	EFM192A	EFM192A_CCLE,EFM-192A_COSMIC,EFM-192A_EGA,EFM-192A_GDC		EFM192A_CCLE,EFM-192A_COSMIC,EFM-192A_EGA,EFM-192A_GDC	EFM192A
EFM-192A_COSMIC	EFM192A	EFM192A_CCLE,EFM-192A_COSMIC,EFM-192A_EGA,EFM-192A_GDC		EFM192A_CCLE,EFM-192A_COSMIC,EFM-192A_EGA,EFM-192A_GDC	EFM192A
EFM-192A_EGA	EFM192A	EFM192A_CCLE,EFM-192A_COSMIC,EFM-192A_EGA,EFM-192A_GDC		EFM192A_CCLE,EFM-192A_COSMIC,EFM-192A_EGA,EFM-192A_GDC	EFM192A
EFM-192A_GDC	EFM192A	EFM192A_CCLE,EFM-192A_COSMIC,EFM-192A_EGA,EFM-192A_GDC		EFM192A_CCLE,EFM-192A_COSMIC,EFM-192A_EGA,EFM-192A_GDC	EFM192A
EFM-192B_EGA	EFM192B	EFM-192B_EGA		EFM-192B_EGA	EFM192B
EFM-192C_EGA	EFM192C	EFM-192C_EGA		EFM-192C_EGA	EFM192C
EFM19_CCLE	EFM19	EFM19_CCLE,EFM-19_COSMIC,EFM-19_EGA,EFM-19_GDC		EFM19_CCLE,EFM-19_COSMIC,EFM-19_EGA,EFM-19_GDC	EFM19
EFM-19_COSMIC	EFM19	EFM19_CCLE,EFM-19_COSMIC,EFM-19_EGA,EFM-19_GDC		EFM19_CCLE,EFM-19_COSMIC,EFM-19_EGA,EFM-19_GDC	EFM19
EFM-19_EGA	EFM19	EFM19_CCLE,EFM-19_COSMIC,EFM-19_EGA,EFM-19_GDC		EFM19_CCLE,EFM-19_COSMIC,EFM-19_EGA,EFM-19_GDC	EFM19
EFM-19_GDC	EFM19	EFM19_CCLE,EFM-19_COSMIC,EFM-19_EGA,EFM-19_GDC		EFM19_CCLE,EFM-19_COSMIC,EFM-19_EGA,EFM-19_GDC	EFM19
EFO21_CCLE	EFO21	EFO21_CCLE,EFO-21_COSMIC,EFO-21_GDC		EFO21_CCLE,EFO-21_COSMIC,EFO-21_GDC	EFO21
EFO-21_COSMIC	EFO21	EFO21_CCLE,EFO-21_COSMIC,EFO-21_GDC		EFO21_CCLE,EFO-21_COSMIC,EFO-21_GDC	EFO21
EFO-21_GDC	EFO21	EFO21_CCLE,EFO-21_COSMIC,EFO-21_GDC		EFO21_CCLE,EFO-21_COSMIC,EFO-21_GDC	EFO21
EFO27_CCLE	EFO27	EFO27_CCLE,EFO-27_COSMIC,EFO-27_EGA,EFO-27_GDC		EFO27_CCLE,EFO-27_COSMIC,EFO-27_EGA,EFO-27_GDC	EFO27
EFO-27_COSMIC	EFO27	EFO27_CCLE,EFO-27_COSMIC,EFO-27_EGA,EFO-27_GDC		EFO27_CCLE,EFO-27_COSMIC,EFO-27_EGA,EFO-27_GDC	EFO27
EFO-27_EGA	EFO27	EFO27_CCLE,EFO-27_COSMIC,EFO-27_EGA,EFO-27_GDC		EFO27_CCLE,EFO-27_COSMIC,EFO-27_EGA,EFO-27_GDC	EFO27
EFO-27_GDC	EFO27	EFO27_CCLE,EFO-27_COSMIC,EFO-27_EGA,EFO-27_GDC		EFO27_CCLE,EFO-27_COSMIC,EFO-27_EGA,EFO-27_GDC	EFO27
EGI-1_COSMIC	EGI1	EGI-1_COSMIC		EGI-1_COSMIC	EGI1
EHEB_CCLE	EHEB	EHEB_CCLE,EHEB_COSMIC,EHEB_GDC		EHEB_CCLE,EHEB_COSMIC,EHEB_GDC	EHEB
EHEB_COSMIC	EHEB	EHEB_CCLE,EHEB_COSMIC,EHEB_GDC		EHEB_CCLE,EHEB_COSMIC,EHEB_GDC	EHEB
EHEB_GDC	EHEB	EHEB_CCLE,EHEB_COSMIC,EHEB_GDC		EHEB_CCLE,EHEB_COSMIC,EHEB_GDC	EHEB
EJM_CCLE	EJM	EJM_CCLE,EJM_COSMIC,EJM_EGA,EJM_GDC		EJM_CCLE,EJM_COSMIC,EJM_EGA,EJM_GDC	EJM
EJM_COSMIC	EJM	EJM_CCLE,EJM_COSMIC,EJM_EGA,EJM_GDC		EJM_CCLE,EJM_COSMIC,EJM_EGA,EJM_GDC	EJM
EJM_EGA	EJM	EJM_CCLE,EJM_COSMIC,EJM_EGA,EJM_GDC		EJM_CCLE,EJM_COSMIC,EJM_EGA,EJM_GDC	EJM
EJM_GDC	EJM	EJM_CCLE,EJM_COSMIC,EJM_EGA,EJM_GDC		EJM_CCLE,EJM_COSMIC,EJM_EGA,EJM_GDC	EJM
EKVX_CELLMINER	EKVX	EKVX_CELLMINER,EKVX_COSMIC,EKVX_EGA,EKVX_GDC		EKVX_CELLMINER,EKVX_COSMIC,EKVX_EGA,EKVX_GDC	EKVX
EKVX_COSMIC	EKVX	EKVX_CELLMINER,EKVX_COSMIC,EKVX_EGA,EKVX_GDC		EKVX_CELLMINER,EKVX_COSMIC,EKVX_EGA,EKVX_GDC	EKVX
EKVX_EGA	EKVX	EKVX_CELLMINER,EKVX_COSMIC,EKVX_EGA,EKVX_GDC		EKVX_CELLMINER,EKVX_COSMIC,EKVX_EGA,EKVX_GDC	EKVX
EKVX_GDC	EKVX	EKVX_CELLMINER,EKVX_COSMIC,EKVX_EGA,EKVX_GDC		EKVX_CELLMINER,EKVX_COSMIC,EKVX_EGA,EKVX_GDC	EKVX
EM2_CCLE	EM2	EM2_CCLE,EM-2_COSMIC,EM-2_GDC		EM2_CCLE,EM-2_COSMIC,EM-2_GDC	EM2
EM-2_COSMIC	EM2	EM2_CCLE,EM-2_COSMIC,EM-2_GDC		EM2_CCLE,EM-2_COSMIC,EM-2_GDC	EM2
EM-2_GDC	EM2	EM2_CCLE,EM-2_COSMIC,EM-2_GDC		EM2_CCLE,EM-2_COSMIC,EM-2_GDC	EM2
EMC-BAC-1_COSMIC	EMCBAC1	EMC-BAC-1_COSMIC		EMC-BAC-1_COSMIC	EMCBAC1
EMC-BAC-2_COSMIC	EMCBAC2	EMC-BAC-2_COSMIC		EMC-BAC-2_COSMIC	EMCBAC2
EN_CCLE	EN	EN_CCLE,EN_COSMIC,EN_GDC		EN_CCLE,EN_COSMIC,EN_GDC	EN
EN_COSMIC	EN	EN_CCLE,EN_COSMIC,EN_GDC		EN_CCLE,EN_COSMIC,EN_GDC	EN
EN_GDC	EN	EN_CCLE,EN_COSMIC,EN_GDC		EN_CCLE,EN_COSMIC,EN_GDC	EN
EOL1_CCLE	EOL1	EOL1_CCLE,EOL-1_GDC	EOL1CELL_COSMIC	EOL1_CCLE,EOL1CELL_COSMIC,EOL-1_GDC	EOL1,EOL1CELL
EOL-1-CELL_COSMIC	EOL1CELL	EOL-1-CELL_COSMIC	EOL1_CCLE,EOL1_GDC	EOL1_CCLE,EOL-1-CELL_COSMIC,EOL1_GDC	EOL1,EOL1CELL
EOL-1_GDC	EOL1	EOL1_CCLE,EOL-1_GDC	EOL1CELL_COSMIC	EOL1_CCLE,EOL1CELL_COSMIC,EOL-1_GDC	EOL1,EOL1CELL
EPLC272H_CCLE	EPLC272H	EPLC272H_CCLE,EPLC-272H_COSMIC,EPLC-272H_EGA,EPLC-272H_GDC		EPLC272H_CCLE,EPLC-272H_COSMIC,EPLC-272H_EGA,EPLC-272H_GDC	EPLC272H
EPLC-272H_COSMIC	EPLC272H	EPLC272H_CCLE,EPLC-272H_COSMIC,EPLC-272H_EGA,EPLC-272H_GDC		EPLC272H_CCLE,EPLC-272H_COSMIC,EPLC-272H_EGA,EPLC-272H_GDC	EPLC272H
EPLC-272H_EGA	EPLC272H	EPLC272H_CCLE,EPLC-272H_COSMIC,EPLC-272H_EGA,EPLC-272H_GDC		EPLC272H_CCLE,EPLC-272H_COSMIC,EPLC-272H_EGA,EPLC-272H_GDC	EPLC272H
EPLC-272H_GDC	EPLC272H	EPLC272H_CCLE,EPLC-272H_COSMIC,EPLC-272H_EGA,EPLC-272H_GDC		EPLC272H_CCLE,EPLC-272H_COSMIC,EPLC-272H_EGA,EPLC-272H_GDC	EPLC272H
ES1_COSMIC	ES1	ES1_COSMIC		ES1_COSMIC	ES1
ES2_CCLE	ES2	ES2_CCLE,ES-2_COSMIC,ES-2_EGA,ES-2_GDC		ES2_CCLE,ES-2_COSMIC,ES-2_EGA,ES-2_GDC	ES2
ES-2_COSMIC	ES2	ES2_CCLE,ES-2_COSMIC,ES-2_EGA,ES-2_GDC		ES2_CCLE,ES-2_COSMIC,ES-2_EGA,ES-2_GDC	ES2
ES-2_EGA	ES2	ES2_CCLE,ES-2_COSMIC,ES-2_EGA,ES-2_GDC		ES2_CCLE,ES-2_COSMIC,ES-2_EGA,ES-2_GDC	ES2
ES-2_GDC	ES2	ES2_CCLE,ES-2_COSMIC,ES-2_EGA,ES-2_GDC		ES2_CCLE,ES-2_COSMIC,ES-2_EGA,ES-2_GDC	ES2
ES3_COSMIC	ES3	ES3_COSMIC		ES3_COSMIC	ES3
ES4_COSMIC	ES4	ES4_COSMIC		ES4_COSMIC	ES4
ES5_COSMIC	ES5	ES5_COSMIC		ES5_COSMIC	ES5
ES6_COSMIC	ES6	ES6_COSMIC		ES6_COSMIC	ES6
ES7_COSMIC	ES7	ES7_COSMIC		ES7_COSMIC	ES7
ES8_COSMIC	ES8	ES8_COSMIC		ES8_COSMIC	ES8
ESO26_COSMIC	ESO26	ESO26_COSMIC		ESO26_COSMIC	ESO26
ESO51_COSMIC	ESO51	ESO51_COSMIC		ESO51_COSMIC	ESO51
ESS1_CCLE	ESS1	ESS1_CCLE,ESS-1_COSMIC,ESS-1_GDC		ESS1_CCLE,ESS-1_COSMIC,ESS-1_GDC	ESS1
ESS-1_COSMIC	ESS1	ESS1_CCLE,ESS-1_COSMIC,ESS-1_GDC		ESS1_CCLE,ESS-1_COSMIC,ESS-1_GDC	ESS1
ESS-1_GDC	ESS1	ESS1_CCLE,ESS-1_COSMIC,ESS-1_GDC		ESS1_CCLE,ESS-1_COSMIC,ESS-1_GDC	ESS1
ETK-1_COSMIC	ETK1	ETK-1_COSMIC		ETK-1_COSMIC	ETK1
EVSAT_CCLE	EVSAT	EVSAT_CCLE,EVSA-T_COSMIC,EVSA-T_EGA		EVSAT_CCLE,EVSA-T_COSMIC,EVSA-T_EGA	EVSAT
EVSA-T_COSMIC	EVSAT	EVSAT_CCLE,EVSA-T_COSMIC,EVSA-T_EGA		EVSAT_CCLE,EVSA-T_COSMIC,EVSA-T_EGA	EVSAT
EVSA-T_EGA	EVSAT	EVSAT_CCLE,EVSA-T_COSMIC,EVSA-T_EGA		EVSAT_CCLE,EVSA-T_COSMIC,EVSA-T_EGA	EVSAT
EW-11_COSMIC	EW11	EW-11_COSMIC		EW-11_COSMIC	EW11
EW-12_COSMIC	EW12	EW-12_COSMIC		EW-12_COSMIC	EW12
EW-13_COSMIC	EW13	EW-13_COSMIC		EW-13_COSMIC	EW13
EW-16_COSMIC	EW16	EW-16_COSMIC		EW-16_COSMIC	EW16
EW-18_COSMIC	EW18	EW-18_COSMIC		EW-18_COSMIC	EW18
EW-1_COSMIC	EW1	EW-1_COSMIC		EW-1_COSMIC	EW1
EW-22_COSMIC	EW22	EW-22_COSMIC		EW-22_COSMIC	EW22
EW-24_COSMIC	EW24	EW-24_COSMIC		EW-24_COSMIC	EW24
EW-3_COSMIC	EW3	EW-3_COSMIC		EW-3_COSMIC	EW3
EW-7_COSMIC	EW7	EW-7_COSMIC		EW-7_COSMIC	EW7
F36P_CCLE	F36P	F36P_CCLE,F-36P_GDC		F36P_CCLE,F-36P_GDC	F36P
F-36P_GDC	F36P	F36P_CCLE,F-36P_GDC		F36P_CCLE,F-36P_GDC	F36P
FADU_CCLE	FADU	FADU_CCLE,FADU_COSMIC,FADU_EGA,FaDu_GDC		FADU_CCLE,FADU_COSMIC,FADU_EGA,FaDu_GDC	FADU,FD
FADU_COSMIC	FADU	FADU_CCLE,FADU_COSMIC,FADU_EGA,FaDu_GDC		FADU_CCLE,FADU_COSMIC,FADU_EGA,FaDu_GDC	FADU,FD
FADU_EGA	FADU	FADU_CCLE,FADU_COSMIC,FADU_EGA,FaDu_GDC		FADU_CCLE,FADU_COSMIC,FADU_EGA,FaDu_GDC	FADU,FD
FaDu_GDC	FADU	FADU_CCLE,FADU_COSMIC,FADU_EGA,FaDu_GDC		FADU_CCLE,FADU_COSMIC,FADU_EGA,FaDu_GDC	FADU,FD
FARAGE_COSMIC	FARAGE	FARAGE_COSMIC,FARAGE_EGA		FARAGE_COSMIC,FARAGE_EGA	FARAGE
FARAGE_EGA	FARAGE	FARAGE_COSMIC,FARAGE_EGA		FARAGE_COSMIC,FARAGE_EGA	FARAGE
FLO-1_COSMIC	FLO1	FLO-1_COSMIC		FLO-1_COSMIC	FLO1
FTC133_CCLE	FTC133	FTC133_CCLE,FTC-133_COSMIC,FTC-133_GDC	FTC238_CCLE,FTC238_GDC	FTC133_CCLE,FTC-133_COSMIC,FTC-133_GDC,FTC238_CCLE,FTC238_GDC	FTC133,FTC238
FTC-133_COSMIC	FTC133	FTC133_CCLE,FTC-133_COSMIC,FTC-133_GDC	FTC238_CCLE,FTC238_GDC	FTC133_CCLE,FTC-133_COSMIC,FTC-133_GDC,FTC238_CCLE,FTC238_GDC	FTC133,FTC238
FTC-133_GDC	FTC133	FTC133_CCLE,FTC-133_COSMIC,FTC-133_GDC	FTC238_CCLE,FTC238_GDC	FTC133_CCLE,FTC-133_COSMIC,FTC-133_GDC,FTC238_CCLE,FTC238_GDC	FTC133,FTC238
FTC238_CCLE	FTC238	FTC238_CCLE,FTC-238_GDC	FTC133_CCLE,FTC133_COSMIC,FTC133_GDC	FTC133_CCLE,FTC133_COSMIC,FTC133_GDC,FTC238_CCLE,FTC-238_GDC	FTC133,FTC238
FTC-238_GDC	FTC238	FTC238_CCLE,FTC-238_GDC	FTC133_CCLE,FTC133_COSMIC,FTC133_GDC	FTC133_CCLE,FTC133_COSMIC,FTC133_GDC,FTC238_CCLE,FTC-238_GDC	FTC133,FTC238
FU97_CCLE	FU97	FU97_CCLE,FU97_COSMIC,FU97_EGA,FU97_GDC		FU97_CCLE,FU97_COSMIC,FU97_EGA,FU97_GDC	FU97
FU97_COSMIC	FU97	FU97_CCLE,FU97_COSMIC,FU97_EGA,FU97_GDC		FU97_CCLE,FU97_COSMIC,FU97_EGA,FU97_GDC	FU97
FU97_EGA	FU97	FU97_CCLE,FU97_COSMIC,FU97_EGA,FU97_GDC		FU97_CCLE,FU97_COSMIC,FU97_EGA,FU97_GDC	FU97
FU97_GDC	FU97	FU97_CCLE,FU97_COSMIC,FU97_EGA,FU97_GDC		FU97_CCLE,FU97_COSMIC,FU97_EGA,FU97_GDC	FU97
FUOV1_CCLE	FUOV1	FUOV1_CCLE,FU-OV-1_COSMIC,FU-OV-1_GDC		FUOV1_CCLE,FU-OV-1_COSMIC,FU-OV-1_GDC	FUOV1
FU-OV-1_COSMIC	FUOV1	FUOV1_CCLE,FU-OV-1_COSMIC,FU-OV-1_GDC		FUOV1_CCLE,FU-OV-1_COSMIC,FU-OV-1_GDC	FUOV1
FU-OV-1_GDC	FUOV1	FUOV1_CCLE,FU-OV-1_COSMIC,FU-OV-1_GDC		FUOV1_CCLE,FU-OV-1_COSMIC,FU-OV-1_GDC	FUOV1
G111_EGA	G111	G111_EGA		G111_EGA	G111
G112_EGA	G112	G112_EGA		G112_EGA	G112
G118_EGA	G118	G118_EGA		G118_EGA	G118
G120_EGA	G120	G120_EGA		G120_EGA	G120
G121_EGA	G121	G121_EGA		G121_EGA	G121
G122_EGA	G122	G122_EGA		G122_EGA	G122
G124_EGA	G124	G124_EGA		G124_EGA	G124
G130_EGA	G130	G130_EGA		G130_EGA	G130
G140_EGA	G140	G140_EGA		G140_EGA	G140
G141_EGA	G141	G141_EGA		G141_EGA	G141
G142_EGA	G142	G142_EGA		G142_EGA	G142
G22_EGA	G22	G22_EGA		G22_EGA	G22
G28T_EGA	G28T	G28T_EGA		G28T_EGA	G28T
G-292_CLONE_A141B1_COSMIC	G292CLONEA141B1	G-292_CLONE_A141B1_COSMIC		G-292_CLONE_A141B1_COSMIC	G292CLONEA141B1
G361_CCLE	G361	G361_CCLE,G-361_COSMIC,G-361_EGA,G-361_GDC		G361_CCLE,G-361_COSMIC,G-361_EGA,G-361_GDC	G361
G-361_COSMIC	G361	G361_CCLE,G-361_COSMIC,G-361_EGA,G-361_GDC		G361_CCLE,G-361_COSMIC,G-361_EGA,G-361_GDC	G361
G-361_EGA	G361	G361_CCLE,G-361_COSMIC,G-361_EGA,G-361_GDC		G361_CCLE,G-361_COSMIC,G-361_EGA,G-361_GDC	G361
G-361_GDC	G361	G361_CCLE,G-361_COSMIC,G-361_EGA,G-361_GDC		G361_CCLE,G-361_COSMIC,G-361_EGA,G-361_GDC	G361
G401_CCLE	G401	G401_CCLE,G-401_COSMIC,G-401_GDC		G401_CCLE,G-401_COSMIC,G-401_GDC	G401
G-401_COSMIC	G401	G401_CCLE,G-401_COSMIC,G-401_GDC		G401_CCLE,G-401_COSMIC,G-401_GDC	G401
G-401_GDC	G401	G401_CCLE,G-401_COSMIC,G-401_GDC		G401_CCLE,G-401_COSMIC,G-401_GDC	G401
G402_CCLE	G402	G402_CCLE,G-402_COSMIC,G-402_EGA,G-402_GDC		G402_CCLE,G-402_COSMIC,G-402_EGA,G-402_GDC	G402
G-402_COSMIC	G402	G402_CCLE,G-402_COSMIC,G-402_EGA,G-402_GDC		G402_CCLE,G-402_COSMIC,G-402_EGA,G-402_GDC	G402
G-402_EGA	G402	G402_CCLE,G-402_COSMIC,G-402_EGA,G-402_GDC		G402_CCLE,G-402_COSMIC,G-402_EGA,G-402_GDC	G402
G-402_GDC	G402	G402_CCLE,G-402_COSMIC,G-402_EGA,G-402_GDC		G402_CCLE,G-402_COSMIC,G-402_EGA,G-402_GDC	G402
G44_EGA	G44	G44_EGA		G44_EGA	G44
G59_EGA	G59	G59_EGA		G59_EGA	G59
G61_EGA	G61	G61_EGA		G61_EGA	G61
G84_EGA	G84	G84_EGA		G84_EGA	G84
G96_EGA	G96	G96_EGA		G96_EGA	G96
GA-10_COSMIC	GA10	GA-10_COSMIC,GA-10_EGA,GA-10_GDC		GA-10_COSMIC,GA-10_EGA,GA-10_GDC	GA10
GA-10_EGA	GA10	GA-10_COSMIC,GA-10_EGA,GA-10_GDC		GA-10_COSMIC,GA-10_EGA,GA-10_GDC	GA10
GA-10_GDC	GA10	GA-10_COSMIC,GA-10_EGA,GA-10_GDC		GA-10_COSMIC,GA-10_EGA,GA-10_GDC	GA10
GAK_COSMIC	GAK	GAK_COSMIC		GAK_COSMIC	GAK
GAMG_CCLE	GAMG	GAMG_CCLE,GAMG_COSMIC,GAMG_GDC		GAMG_CCLE,GAMG_COSMIC,GAMG_GDC	GAMG
GAMG_COSMIC	GAMG	GAMG_CCLE,GAMG_COSMIC,GAMG_GDC		GAMG_CCLE,GAMG_COSMIC,GAMG_GDC	GAMG
GAMG_GDC	GAMG	GAMG_CCLE,GAMG_COSMIC,GAMG_GDC		GAMG_CCLE,GAMG_COSMIC,GAMG_GDC	GAMG
GB-1_COSMIC	GB1	GB-1_COSMIC,GB-1_GDC		GB-1_COSMIC,GB-1_GDC	GB1
GB-1_GDC	GB1	GB-1_COSMIC,GB-1_GDC		GB-1_COSMIC,GB-1_GDC	GB1
GCIY_CCLE	GCIY	GCIY_CCLE,GCIY_COSMIC,GCIY_GDC		GCIY_CCLE,GCIY_COSMIC,GCIY_GDC	GCIY
GCIY_COSMIC	GCIY	GCIY_CCLE,GCIY_COSMIC,GCIY_GDC		GCIY_CCLE,GCIY_COSMIC,GCIY_GDC	GCIY
GCIY_GDC	GCIY	GCIY_CCLE,GCIY_COSMIC,GCIY_GDC		GCIY_CCLE,GCIY_COSMIC,GCIY_GDC	GCIY
GCT_CCLE	GCT	GCT_CCLE,GCT_COSMIC,GCT_GDC		GCT_CCLE,GCT_COSMIC,GCT_GDC	GCT
GCT_COSMIC	GCT	GCT_CCLE,GCT_COSMIC,GCT_GDC		GCT_CCLE,GCT_COSMIC,GCT_GDC	GCT
GCT_GDC	GCT	GCT_CCLE,GCT_COSMIC,GCT_GDC		GCT_CCLE,GCT_COSMIC,GCT_GDC	GCT
GDM1_CCLE	GDM1	GDM1_CCLE,GDM-1_COSMIC,GDM-1_GDC		GDM1_CCLE,GDM-1_COSMIC,GDM-1_GDC	GDM1
GDM-1_COSMIC	GDM1	GDM1_CCLE,GDM-1_COSMIC,GDM-1_GDC		GDM1_CCLE,GDM-1_COSMIC,GDM-1_GDC	GDM1
GDM-1_GDC	GDM1	GDM1_CCLE,GDM-1_COSMIC,GDM-1_GDC		GDM1_CCLE,GDM-1_COSMIC,GDM-1_GDC	GDM1
GEO_COSMIC	GEO	GEO_COSMIC		GEO_COSMIC	GEO
GI1_CCLE	GI1	GI1_CCLE,GI-1_COSMIC,GI-1_GDC		GI1_CCLE,GI-1_COSMIC,GI-1_GDC	GI1
GI-1_COSMIC	GI1	GI1_CCLE,GI-1_COSMIC,GI-1_GDC		GI1_CCLE,GI-1_COSMIC,GI-1_GDC	GI1
GI-1_GDC	GI1	GI1_CCLE,GI-1_COSMIC,GI-1_GDC		GI1_CCLE,GI-1_COSMIC,GI-1_GDC	GI1
GI-ME-N_COSMIC	GIMEN	GI-ME-N_COSMIC		GI-ME-N_COSMIC	GIMEN
G-MEL_COSMIC	GMEL	G-MEL_COSMIC		G-MEL_COSMIC	GMEL
GMS10_CCLE	GMS10	GMS10_CCLE,GMS-10_COSMIC,GMS-10_GDC		GMS10_CCLE,GMS-10_COSMIC,GMS-10_GDC	GMS10
GMS-10_COSMIC	GMS10	GMS10_CCLE,GMS-10_COSMIC,GMS-10_GDC		GMS10_CCLE,GMS-10_COSMIC,GMS-10_GDC	GMS10
GMS-10_GDC	GMS10	GMS10_CCLE,GMS-10_COSMIC,GMS-10_GDC		GMS10_CCLE,GMS-10_COSMIC,GMS-10_GDC	GMS10
GOS3_CCLE	GOS3	GOS3_CCLE,GOS-3_GDC		GOS3_CCLE,GOS-3_GDC	GOS3
GOS-3_GDC	GOS3	GOS3_CCLE,GOS-3_GDC		GOS3_CCLE,GOS-3_GDC	GOS3
GOTO_COSMIC	GOTO	GOTO_COSMIC		GOTO_COSMIC	GOTO
GP2D_CCLE	GP2D	GP2D_CCLE,GP2D_EGA,GP2d_GDC	GP5D_COSMIC,GP5D_EGA	GP2D_CCLE,GP2D_EGA,GP2d_GDC,GP5D_COSMIC,GP5D_EGA	GP2D,GP2,GP5D
GP2D_EGA	GP2D	GP2D_CCLE,GP2D_EGA,GP2d_GDC	GP5D_COSMIC,GP5D_EGA	GP2D_CCLE,GP2D_EGA,GP2d_GDC,GP5D_COSMIC,GP5D_EGA	GP2D,GP2,GP5D
GP2d_GDC	GP2D	GP2D_CCLE,GP2D_EGA,GP2d_GDC	GP5D_COSMIC,GP5D_EGA	GP2D_CCLE,GP2D_EGA,GP2d_GDC,GP5D_COSMIC,GP5D_EGA	GP2D,GP2,GP5D
GP5D_COSMIC	GP5D	GP5D_COSMIC,GP5D_EGA	GP2D_CCLE,GP2D_EGA,GP2D_GDC	GP2D_CCLE,GP2D_EGA,GP2D_GDC,GP5D_COSMIC,GP5D_EGA	GP2D,GP5D
GP5D_EGA	GP5D	GP5D_COSMIC,GP5D_EGA	GP2D_CCLE,GP2D_EGA,GP2D_GDC	GP2D_CCLE,GP2D_EGA,GP2D_GDC,GP5D_COSMIC,GP5D_EGA	GP2D,GP5D
GRANTA519_CCLE	GRANTA519	GRANTA519_CCLE,GRANTA-519_COSMIC,GRANTA-519_EGA,GRANTA-519_GDC		GRANTA519_CCLE,GRANTA-519_COSMIC,GRANTA-519_EGA,GRANTA-519_GDC	GRANTA519
GRANTA-519_COSMIC	GRANTA519	GRANTA519_CCLE,GRANTA-519_COSMIC,GRANTA-519_EGA,GRANTA-519_GDC		GRANTA519_CCLE,GRANTA-519_COSMIC,GRANTA-519_EGA,GRANTA-519_GDC	GRANTA519
GRANTA-519_EGA	GRANTA519	GRANTA519_CCLE,GRANTA-519_COSMIC,GRANTA-519_EGA,GRANTA-519_GDC		GRANTA519_CCLE,GRANTA-519_COSMIC,GRANTA-519_EGA,GRANTA-519_GDC	GRANTA519
GRANTA-519_GDC	GRANTA519	GRANTA519_CCLE,GRANTA-519_COSMIC,GRANTA-519_EGA,GRANTA-519_GDC		GRANTA519_CCLE,GRANTA-519_COSMIC,GRANTA-519_EGA,GRANTA-519_GDC	GRANTA519
GR-M_EGA	GRM	GR-M_EGA		GR-M_EGA	GRM
GR-ST_COSMIC	GRST	GR-ST_COSMIC		GR-ST_COSMIC	GRST
GSS_CCLE	GSS	GSS_CCLE,GSS_GDC		GSS_CCLE,GSS_GDC	GSS
GSS_GDC	GSS	GSS_CCLE,GSS_GDC		GSS_CCLE,GSS_GDC	GSS
GSU_CCLE	GSU	GSU_CCLE,GSU_GDC		GSU_CCLE,GSU_GDC	GSU
GSU_GDC	GSU	GSU_CCLE,GSU_GDC		GSU_CCLE,GSU_GDC	GSU
GT3TKB_COSMIC	GT3TKB	GT3TKB_COSMIC	RERFLCAI_CCLE,RERFLCAI_GDC	GT3TKB_COSMIC,RERFLCAI_CCLE,RERFLCAI_GDC	GT3TKB,RERFLCAI
GTL-16_EGA	GTL16	GTL-16_EGA		GTL-16_EGA	GTL16
H2369_COSMIC	H2369	H2369_COSMIC	NCIH2369_EGA	H2369_COSMIC,NCIH2369_EGA	H2369,NCIH2369
H2373_COSMIC	H2373	H2373_COSMIC	NCIH2373_EGA	H2373_COSMIC,NCIH2373_EGA	H2373,NCIH2373
H2461_COSMIC	H2461	H2461_COSMIC	NCIH2461_EGA	H2461_COSMIC,NCIH2461_EGA	H2461,NCIH2461
H2591_COSMIC	H2591	H2591_COSMIC		H2591_COSMIC	H2591
H2595_COSMIC	H2595	H2595_COSMIC	NCIH2595_EGA	H2595_COSMIC,NCIH2595_EGA	H2595,NCIH2595
H2722_COSMIC	H2722	H2722_COSMIC	NCIH2722_EGA	H2722_COSMIC,NCIH2722_EGA	H2722,NCIH2722
H2731_COSMIC	H2731	H2731_COSMIC		H2731_COSMIC	H2731
H2795_COSMIC	H2795	H2795_COSMIC	NCIH2795_EGA	H2795_COSMIC,NCIH2795_EGA	H2795,NCIH2795
H2803_COSMIC	H2803	H2803_COSMIC	NCIH2803_EGA	H2803_COSMIC,NCIH2803_EGA	H2803,NCIH2803
H2804_COSMIC	H2804	H2804_COSMIC	NCIH2804_EGA	H2804_COSMIC,NCIH2804_EGA	H2804,NCIH2804
H2810_COSMIC	H2810	H2810_COSMIC	NCIH2810_EGA	H2810_COSMIC,NCIH2810_EGA	H2810,NCIH2810
H2818_COSMIC	H2818	H2818_COSMIC		H2818_COSMIC	H2818
H2869_COSMIC	H2869	H2869_COSMIC		H2869_COSMIC	H2869
H290_COSMIC	H290	H290_COSMIC		H290_COSMIC	H290
H3118_COSMIC	H3118	H3118_COSMIC		H3118_COSMIC	H3118
H322T_EGA	H322T	H322T_EGA	NCIH322M_CELLMINER,NCIH322M_COSMIC	H322T_EGA,NCIH322M_CELLMINER,NCIH322M_COSMIC	H322T,NCIH322M
H3255_COSMIC	H3255	H3255_COSMIC	NCIH3255_CCLE,NCIH3255_GDC	H3255_COSMIC,NCIH3255_CCLE,NCIH3255_GDC	H3255,NCIH3255
H4_CCLE	H4	H4_CCLE,H4_COSMIC,H4_GDC		H4_CCLE,H4_COSMIC,H4_GDC	H4
H4_COSMIC	H4	H4_CCLE,H4_COSMIC,H4_GDC		H4_CCLE,H4_COSMIC,H4_GDC	H4
H4_GDC	H4	H4_CCLE,H4_COSMIC,H4_GDC		H4_CCLE,H4_COSMIC,H4_GDC	H4
H513_COSMIC	H513	H513_COSMIC		H513_COSMIC	H513
H9_COSMIC	H9	H9_COSMIC	HUT78_CCLE,HUT78_GDC	H9_COSMIC,HUT78_CCLE,HUT78_GDC	H9,HUT78
HA7-RCC_COSMIC	HA7RCC	HA7-RCC_COSMIC		HA7-RCC_COSMIC	HA7RCC
HAL-01_COSMIC	HAL01	HAL-01_COSMIC		HAL-01_COSMIC	HAL01
HARA_CCLE	HARA	HARA_CCLE,HARA_COSMIC,HARA_GDC		HARA_CCLE,HARA_COSMIC,HARA_GDC	HARA
HARA_COSMIC	HARA	HARA_CCLE,HARA_COSMIC,HARA_GDC		HARA_CCLE,HARA_COSMIC,HARA_GDC	HARA
HARA_GDC	HARA	HARA_CCLE,HARA_COSMIC,HARA_GDC		HARA_CCLE,HARA_COSMIC,HARA_GDC	HARA
HBL-100_EGA	HBL100	HBL-100_EGA		HBL-100_EGA	HBL100
HC-1_COSMIC	HC1	HC-1_COSMIC		HC-1_COSMIC	HC1
HCA-7_EGA	HCA7	HCA-7_EGA		HCA-7_EGA	HCA7
HCC1011_EGA	HCC1011	HCC1011_EGA		HCC1011_EGA	HCC1011
HCC1143_BL_GDC	HCC1143BL	HCC1143_BL_GDC		HCC1143_BL_GDC	HCC1143BL
HCC1143_CCLE	HCC1143	HCC1143_CCLE,HCC1143_COSMIC,HCC1143_EGA,HCC1143_GDC		HCC1143_CCLE,HCC1143_COSMIC,HCC1143_EGA,HCC1143_GDC	HCC1143
HCC1143_COSMIC	HCC1143	HCC1143_CCLE,HCC1143_COSMIC,HCC1143_EGA,HCC1143_GDC		HCC1143_CCLE,HCC1143_COSMIC,HCC1143_EGA,HCC1143_GDC	HCC1143
HCC1143_EGA	HCC1143	HCC1143_CCLE,HCC1143_COSMIC,HCC1143_EGA,HCC1143_GDC		HCC1143_CCLE,HCC1143_COSMIC,HCC1143_EGA,HCC1143_GDC	HCC1143
HCC1143_GDC	HCC1143	HCC1143_CCLE,HCC1143_COSMIC,HCC1143_EGA,HCC1143_GDC		HCC1143_CCLE,HCC1143_COSMIC,HCC1143_EGA,HCC1143_GDC	HCC1143
HCC1162_EGA	HCC1162	HCC1162_EGA		HCC1162_EGA	HCC1162
HCC1171_CCLE	HCC1171	HCC1171_CCLE,HCC1171_EGA,HCC-1171_GDC		HCC1171_CCLE,HCC1171_EGA,HCC-1171_GDC	HCC1171
HCC1171_EGA	HCC1171	HCC1171_CCLE,HCC1171_EGA,HCC-1171_GDC		HCC1171_CCLE,HCC1171_EGA,HCC-1171_GDC	HCC1171
HCC-1171_GDC	HCC1171	HCC1171_CCLE,HCC1171_EGA,HCC-1171_GDC		HCC1171_CCLE,HCC1171_EGA,HCC-1171_GDC	HCC1171
HCC1187_CCLE	HCC1187	HCC1187_CCLE,HCC1187_COSMIC,HCC1187_EGA,HCC1187_GDC		HCC1187_CCLE,HCC1187_COSMIC,HCC1187_EGA,HCC1187_GDC	HCC1187
HCC1187_COSMIC	HCC1187	HCC1187_CCLE,HCC1187_COSMIC,HCC1187_EGA,HCC1187_GDC		HCC1187_CCLE,HCC1187_COSMIC,HCC1187_EGA,HCC1187_GDC	HCC1187
HCC1187_EGA	HCC1187	HCC1187_CCLE,HCC1187_COSMIC,HCC1187_EGA,HCC1187_GDC		HCC1187_CCLE,HCC1187_COSMIC,HCC1187_EGA,HCC1187_GDC	HCC1187
HCC1187_GDC	HCC1187	HCC1187_CCLE,HCC1187_COSMIC,HCC1187_EGA,HCC1187_GDC		HCC1187_CCLE,HCC1187_COSMIC,HCC1187_EGA,HCC1187_GDC	HCC1187
HCC1195_CCLE	HCC1195	HCC1195_CCLE,HCC-1195_GDC		HCC1195_CCLE,HCC-1195_GDC	HCC1195
HCC-1195_GDC	HCC1195	HCC1195_CCLE,HCC-1195_GDC		HCC1195_CCLE,HCC-1195_GDC	HCC1195
HCC1263_EGA	HCC1263	HCC1263_EGA		HCC1263_EGA	HCC1263
HCC12_EGA	HCC12	HCC12_EGA		HCC12_EGA	HCC12
HCC1319_EGA	HCC1319	HCC1319_EGA		HCC1319_EGA	HCC1319
HCC1359_CCLE	HCC1359	HCC1359_CCLE,HCC1359_EGA,HCC-1359_GDC		HCC1359_CCLE,HCC1359_EGA,HCC-1359_GDC	HCC1359
HCC1359_EGA	HCC1359	HCC1359_CCLE,HCC1359_EGA,HCC-1359_GDC		HCC1359_CCLE,HCC1359_EGA,HCC-1359_GDC	HCC1359
HCC-1359_GDC	HCC1359	HCC1359_CCLE,HCC1359_EGA,HCC-1359_GDC		HCC1359_CCLE,HCC1359_EGA,HCC-1359_GDC	HCC1359
HCC1395_CCLE	HCC1395	HCC1395_CCLE,HCC1395_COSMIC,HCC1395_EGA,HCC1395_GDC		HCC1395_CCLE,HCC1395_COSMIC,HCC1395_EGA,HCC1395_GDC	HCC1395
HCC1395_COSMIC	HCC1395	HCC1395_CCLE,HCC1395_COSMIC,HCC1395_EGA,HCC1395_GDC		HCC1395_CCLE,HCC1395_COSMIC,HCC1395_EGA,HCC1395_GDC	HCC1395
HCC1395_EGA	HCC1395	HCC1395_CCLE,HCC1395_COSMIC,HCC1395_EGA,HCC1395_GDC		HCC1395_CCLE,HCC1395_COSMIC,HCC1395_EGA,HCC1395_GDC	HCC1395
HCC1395_GDC	HCC1395	HCC1395_CCLE,HCC1395_COSMIC,HCC1395_EGA,HCC1395_GDC		HCC1395_CCLE,HCC1395_COSMIC,HCC1395_EGA,HCC1395_GDC	HCC1395
HCC1419_CCLE	HCC1419	HCC1419_CCLE,HCC1419_COSMIC,HCC1419_EGA,HCC1419_GDC		HCC1419_CCLE,HCC1419_COSMIC,HCC1419_EGA,HCC1419_GDC	HCC1419
HCC1419_COSMIC	HCC1419	HCC1419_CCLE,HCC1419_COSMIC,HCC1419_EGA,HCC1419_GDC		HCC1419_CCLE,HCC1419_COSMIC,HCC1419_EGA,HCC1419_GDC	HCC1419
HCC1419_EGA	HCC1419	HCC1419_CCLE,HCC1419_COSMIC,HCC1419_EGA,HCC1419_GDC		HCC1419_CCLE,HCC1419_COSMIC,HCC1419_EGA,HCC1419_GDC	HCC1419
HCC1419_GDC	HCC1419	HCC1419_CCLE,HCC1419_COSMIC,HCC1419_EGA,HCC1419_GDC		HCC1419_CCLE,HCC1419_COSMIC,HCC1419_EGA,HCC1419_GDC	HCC1419
HCC1428_CCLE	HCC1428	HCC1428_CCLE,HCC1428_COSMIC,HCC1428_EGA,HCC1428_GDC		HCC1428_CCLE,HCC1428_COSMIC,HCC1428_EGA,HCC1428_GDC	HCC1428
HCC1428_COSMIC	HCC1428	HCC1428_CCLE,HCC1428_COSMIC,HCC1428_EGA,HCC1428_GDC		HCC1428_CCLE,HCC1428_COSMIC,HCC1428_EGA,HCC1428_GDC	HCC1428
HCC1428_EGA	HCC1428	HCC1428_CCLE,HCC1428_COSMIC,HCC1428_EGA,HCC1428_GDC		HCC1428_CCLE,HCC1428_COSMIC,HCC1428_EGA,HCC1428_GDC	HCC1428
HCC1428_GDC	HCC1428	HCC1428_CCLE,HCC1428_COSMIC,HCC1428_EGA,HCC1428_GDC		HCC1428_CCLE,HCC1428_COSMIC,HCC1428_EGA,HCC1428_GDC	HCC1428
HCC1438_CCLE	HCC1438	HCC1438_CCLE,HCC-1438_GDC		HCC1438_CCLE,HCC-1438_GDC	HCC1438
HCC-1438_GDC	HCC1438	HCC1438_CCLE,HCC-1438_GDC		HCC1438_CCLE,HCC-1438_GDC	HCC1438
HCC1482_EGA	HCC1482	HCC1482_EGA		HCC1482_EGA	HCC1482
HCC1493_EGA	HCC1493	HCC1493_EGA		HCC1493_EGA	HCC1493
HCC1500_CCLE	HCC1500	HCC1500_CCLE,HCC1500_COSMIC,HCC1500_EGA,HCC1500_GDC		HCC1500_CCLE,HCC1500_COSMIC,HCC1500_EGA,HCC1500_GDC	HCC1500
HCC1500_COSMIC	HCC1500	HCC1500_CCLE,HCC1500_COSMIC,HCC1500_EGA,HCC1500_GDC		HCC1500_CCLE,HCC1500_COSMIC,HCC1500_EGA,HCC1500_GDC	HCC1500
HCC1500_EGA	HCC1500	HCC1500_CCLE,HCC1500_COSMIC,HCC1500_EGA,HCC1500_GDC		HCC1500_CCLE,HCC1500_COSMIC,HCC1500_EGA,HCC1500_GDC	HCC1500
HCC1500_GDC	HCC1500	HCC1500_CCLE,HCC1500_COSMIC,HCC1500_EGA,HCC1500_GDC		HCC1500_CCLE,HCC1500_COSMIC,HCC1500_EGA,HCC1500_GDC	HCC1500
HCC1534_EGA	HCC1534	HCC1534_EGA		HCC1534_EGA	HCC1534
HCC1569_CCLE	HCC1569	HCC1569_CCLE,HCC1569_COSMIC,HCC1569_EGA,HCC1569_GDC		HCC1569_CCLE,HCC1569_COSMIC,HCC1569_EGA,HCC1569_GDC	HCC1569
HCC1569_COSMIC	HCC1569	HCC1569_CCLE,HCC1569_COSMIC,HCC1569_EGA,HCC1569_GDC		HCC1569_CCLE,HCC1569_COSMIC,HCC1569_EGA,HCC1569_GDC	HCC1569
HCC1569_EGA	HCC1569	HCC1569_CCLE,HCC1569_COSMIC,HCC1569_EGA,HCC1569_GDC		HCC1569_CCLE,HCC1569_COSMIC,HCC1569_EGA,HCC1569_GDC	HCC1569
HCC1569_GDC	HCC1569	HCC1569_CCLE,HCC1569_COSMIC,HCC1569_EGA,HCC1569_GDC		HCC1569_CCLE,HCC1569_COSMIC,HCC1569_EGA,HCC1569_GDC	HCC1569
HCC1576_EGA	HCC1576	HCC1576_EGA		HCC1576_EGA	HCC1576
HCC1588_CCLE	HCC1588	HCC1588_CCLE,HCC-1588_GDC	LS513_CCLE,LS513_COSMIC,LS513_GDC	HCC1588_CCLE,HCC-1588_GDC,LS513_CCLE,LS513_COSMIC,LS513_GDC	HCC1588,LS513
HCC-1588_GDC	HCC1588	HCC1588_CCLE,HCC-1588_GDC	LS513_CCLE,LS513_COSMIC,LS513_GDC	HCC1588_CCLE,HCC-1588_GDC,LS513_CCLE,LS513_COSMIC,LS513_GDC	HCC1588,LS513
HCC1599_CCLE	HCC1599	HCC1599_CCLE,HCC1599_COSMIC,HCC1599_EGA,HCC1599_GDC		HCC1599_CCLE,HCC1599_COSMIC,HCC1599_EGA,HCC1599_GDC	HCC1599
HCC1599_COSMIC	HCC1599	HCC1599_CCLE,HCC1599_COSMIC,HCC1599_EGA,HCC1599_GDC		HCC1599_CCLE,HCC1599_COSMIC,HCC1599_EGA,HCC1599_GDC	HCC1599
HCC1599_EGA	HCC1599	HCC1599_CCLE,HCC1599_COSMIC,HCC1599_EGA,HCC1599_GDC		HCC1599_CCLE,HCC1599_COSMIC,HCC1599_EGA,HCC1599_GDC	HCC1599
HCC1599_GDC	HCC1599	HCC1599_CCLE,HCC1599_COSMIC,HCC1599_EGA,HCC1599_GDC		HCC1599_CCLE,HCC1599_COSMIC,HCC1599_EGA,HCC1599_GDC	HCC1599
HCC15_CCLE	HCC15	HCC15_CCLE,HCC-15_COSMIC,HCC-15_EGA,HCC-15_GDC		HCC15_CCLE,HCC-15_COSMIC,HCC-15_EGA,HCC-15_GDC	HCC15
HCC-15_COSMIC	HCC15	HCC15_CCLE,HCC-15_COSMIC,HCC-15_EGA,HCC-15_GDC		HCC15_CCLE,HCC-15_COSMIC,HCC-15_EGA,HCC-15_GDC	HCC15
HCC-15_EGA	HCC15	HCC15_CCLE,HCC-15_COSMIC,HCC-15_EGA,HCC-15_GDC		HCC15_CCLE,HCC-15_COSMIC,HCC-15_EGA,HCC-15_GDC	HCC15
HCC-15_GDC	HCC15	HCC15_CCLE,HCC-15_COSMIC,HCC-15_EGA,HCC-15_GDC		HCC15_CCLE,HCC-15_COSMIC,HCC-15_EGA,HCC-15_GDC	HCC15
HCC1806_CCLE	HCC1806	HCC1806_CCLE,HCC1806_COSMIC,HCC1806_EGA,HCC1806_GDC		HCC1806_CCLE,HCC1806_COSMIC,HCC1806_EGA,HCC1806_GDC	HCC1806
HCC1806_COSMIC	HCC1806	HCC1806_CCLE,HCC1806_COSMIC,HCC1806_EGA,HCC1806_GDC		HCC1806_CCLE,HCC1806_COSMIC,HCC1806_EGA,HCC1806_GDC	HCC1806
HCC1806_EGA	HCC1806	HCC1806_CCLE,HCC1806_COSMIC,HCC1806_EGA,HCC1806_GDC		HCC1806_CCLE,HCC1806_COSMIC,HCC1806_EGA,HCC1806_GDC	HCC1806
HCC1806_GDC	HCC1806	HCC1806_CCLE,HCC1806_COSMIC,HCC1806_EGA,HCC1806_GDC		HCC1806_CCLE,HCC1806_COSMIC,HCC1806_EGA,HCC1806_GDC	HCC1806
HCC1833_CCLE	HCC1833	HCC1833_CCLE,HCC-1833_GDC		HCC1833_CCLE,HCC-1833_GDC	HCC1833
HCC-1833_GDC	HCC1833	HCC1833_CCLE,HCC-1833_GDC		HCC1833_CCLE,HCC-1833_GDC	HCC1833
HCC1937_COSMIC	HCC1937	HCC1937_COSMIC,HCC1937_EGA,HCC1937_GDC		HCC1937_COSMIC,HCC1937_EGA,HCC1937_GDC	HCC1937
HCC1937_EGA	HCC1937	HCC1937_COSMIC,HCC1937_EGA,HCC1937_GDC		HCC1937_COSMIC,HCC1937_EGA,HCC1937_GDC	HCC1937
HCC1937_GDC	HCC1937	HCC1937_COSMIC,HCC1937_EGA,HCC1937_GDC		HCC1937_COSMIC,HCC1937_EGA,HCC1937_GDC	HCC1937
HCC193_EGA	HCC193	HCC193_EGA		HCC193_EGA	HCC193
HCC1954_CCLE	HCC1954	HCC1954_CCLE,HCC1954_COSMIC,HCC1954_EGA,HCC1954_GDC		HCC1954_CCLE,HCC1954_COSMIC,HCC1954_EGA,HCC1954_GDC	HCC1954
HCC1954_COSMIC	HCC1954	HCC1954_CCLE,HCC1954_COSMIC,HCC1954_EGA,HCC1954_GDC		HCC1954_CCLE,HCC1954_COSMIC,HCC1954_EGA,HCC1954_GDC	HCC1954
HCC1954_EGA	HCC1954	HCC1954_CCLE,HCC1954_COSMIC,HCC1954_EGA,HCC1954_GDC		HCC1954_CCLE,HCC1954_COSMIC,HCC1954_EGA,HCC1954_GDC	HCC1954
HCC1954_GDC	HCC1954	HCC1954_CCLE,HCC1954_COSMIC,HCC1954_EGA,HCC1954_GDC		HCC1954_CCLE,HCC1954_COSMIC,HCC1954_EGA,HCC1954_GDC	HCC1954
HCC202_CCLE	HCC202	HCC202_CCLE,HCC202_COSMIC,HCC202_EGA,HCC202_GDC		HCC202_CCLE,HCC202_COSMIC,HCC202_EGA,HCC202_GDC	HCC202
HCC202_COSMIC	HCC202	HCC202_CCLE,HCC202_COSMIC,HCC202_EGA,HCC202_GDC		HCC202_CCLE,HCC202_COSMIC,HCC202_EGA,HCC202_GDC	HCC202
HCC202_EGA	HCC202	HCC202_CCLE,HCC202_COSMIC,HCC202_EGA,HCC202_GDC		HCC202_CCLE,HCC202_COSMIC,HCC202_EGA,HCC202_GDC	HCC202
HCC202_GDC	HCC202	HCC202_CCLE,HCC202_COSMIC,HCC202_EGA,HCC202_GDC		HCC202_CCLE,HCC202_COSMIC,HCC202_EGA,HCC202_GDC	HCC202
HCC2108_CCLE	HCC2108	HCC2108_CCLE,HCC-2108_GDC		HCC2108_CCLE,HCC-2108_GDC	HCC2108
HCC-2108_GDC	HCC2108	HCC2108_CCLE,HCC-2108_GDC		HCC2108_CCLE,HCC-2108_GDC	HCC2108
HCC2157_CCLE	HCC2157	HCC2157_CCLE,HCC2157_COSMIC,HCC2157_EGA,HCC2157_GDC		HCC2157_CCLE,HCC2157_COSMIC,HCC2157_EGA,HCC2157_GDC	HCC2157
HCC2157_COSMIC	HCC2157	HCC2157_CCLE,HCC2157_COSMIC,HCC2157_EGA,HCC2157_GDC		HCC2157_CCLE,HCC2157_COSMIC,HCC2157_EGA,HCC2157_GDC	HCC2157
HCC2157_EGA	HCC2157	HCC2157_CCLE,HCC2157_COSMIC,HCC2157_EGA,HCC2157_GDC		HCC2157_CCLE,HCC2157_COSMIC,HCC2157_EGA,HCC2157_GDC	HCC2157
HCC2157_GDC	HCC2157	HCC2157_CCLE,HCC2157_COSMIC,HCC2157_EGA,HCC2157_GDC		HCC2157_CCLE,HCC2157_COSMIC,HCC2157_EGA,HCC2157_GDC	HCC2157
HCC2218_CCLE	HCC2218	HCC2218_CCLE,HCC2218_COSMIC,HCC2218_EGA,HCC2218_GDC		HCC2218_CCLE,HCC2218_COSMIC,HCC2218_EGA,HCC2218_GDC	HCC2218
HCC2218_COSMIC	HCC2218	HCC2218_CCLE,HCC2218_COSMIC,HCC2218_EGA,HCC2218_GDC		HCC2218_CCLE,HCC2218_COSMIC,HCC2218_EGA,HCC2218_GDC	HCC2218
HCC2218_EGA	HCC2218	HCC2218_CCLE,HCC2218_COSMIC,HCC2218_EGA,HCC2218_GDC		HCC2218_CCLE,HCC2218_COSMIC,HCC2218_EGA,HCC2218_GDC	HCC2218
HCC2218_GDC	HCC2218	HCC2218_CCLE,HCC2218_COSMIC,HCC2218_EGA,HCC2218_GDC		HCC2218_CCLE,HCC2218_COSMIC,HCC2218_EGA,HCC2218_GDC	HCC2218
HCC2270_EGA	HCC2270	HCC2270_EGA		HCC2270_EGA	HCC2270
HCC2279_CCLE	HCC2279	HCC2279_CCLE,HCC2279_EGA,HCC-2279_GDC		HCC2279_CCLE,HCC2279_EGA,HCC-2279_GDC	HCC2279
HCC2279_EGA	HCC2279	HCC2279_CCLE,HCC2279_EGA,HCC-2279_GDC		HCC2279_CCLE,HCC2279_EGA,HCC-2279_GDC	HCC2279
HCC-2279_GDC	HCC2279	HCC2279_CCLE,HCC2279_EGA,HCC-2279_GDC		HCC2279_CCLE,HCC2279_EGA,HCC-2279_GDC	HCC2279
HCC2302_EGA	HCC2302	HCC2302_EGA		HCC2302_EGA	HCC2302
HCC2688_EGA	HCC2688	HCC2688_EGA		HCC2688_EGA	HCC2688
HCC2885_EGA	HCC2885	HCC2885_EGA		HCC2885_EGA	HCC2885
HCC2911_EGA	HCC2911	HCC2911_EGA		HCC2911_EGA	HCC2911
HCC2935_CCLE	HCC2935	HCC2935_CCLE,HCC2935_EGA,HCC2935_GDC		HCC2935_CCLE,HCC2935_EGA,HCC2935_GDC	HCC2935
HCC2935_EGA	HCC2935	HCC2935_CCLE,HCC2935_EGA,HCC2935_GDC		HCC2935_CCLE,HCC2935_EGA,HCC2935_GDC	HCC2935
HCC2935_GDC	HCC2935	HCC2935_CCLE,HCC2935_EGA,HCC2935_GDC		HCC2935_CCLE,HCC2935_EGA,HCC2935_GDC	HCC2935
HCC_2998_CELLMINER	HCC2998	HCC_2998_CELLMINER,HCC2998_COSMIC		HCC_2998_CELLMINER,HCC2998_COSMIC	HCC2998
HCC2998_COSMIC	HCC2998	HCC_2998_CELLMINER,HCC2998_COSMIC		HCC_2998_CELLMINER,HCC2998_COSMIC	HCC2998
HCC33_CCLE	HCC33	HCC33_CCLE,HCC-33_COSMIC,HCC33_EGA,HCC-33_GDC		HCC33_CCLE,HCC-33_COSMIC,HCC33_EGA,HCC-33_GDC	HCC33
HCC-33_COSMIC	HCC33	HCC33_CCLE,HCC-33_COSMIC,HCC33_EGA,HCC-33_GDC		HCC33_CCLE,HCC-33_COSMIC,HCC33_EGA,HCC-33_GDC	HCC33
HCC33_EGA	HCC33	HCC33_CCLE,HCC-33_COSMIC,HCC33_EGA,HCC-33_GDC		HCC33_CCLE,HCC-33_COSMIC,HCC33_EGA,HCC-33_GDC	HCC33
HCC-33_GDC	HCC33	HCC33_CCLE,HCC-33_COSMIC,HCC33_EGA,HCC-33_GDC		HCC33_CCLE,HCC-33_COSMIC,HCC33_EGA,HCC-33_GDC	HCC33
HCC364_EGA	HCC364	HCC364_EGA		HCC364_EGA	HCC364
HCC366_CCLE	HCC366	HCC366_CCLE,HCC-366_COSMIC,HCC366_EGA,HCC-366_GDC		HCC366_CCLE,HCC-366_COSMIC,HCC366_EGA,HCC-366_GDC	HCC366
HCC-366_COSMIC	HCC366	HCC366_CCLE,HCC-366_COSMIC,HCC366_EGA,HCC-366_GDC		HCC366_CCLE,HCC-366_COSMIC,HCC366_EGA,HCC-366_GDC	HCC366
HCC366_EGA	HCC366	HCC366_CCLE,HCC-366_COSMIC,HCC366_EGA,HCC-366_GDC		HCC366_CCLE,HCC-366_COSMIC,HCC366_EGA,HCC-366_GDC	HCC366
HCC-366_GDC	HCC366	HCC366_CCLE,HCC-366_COSMIC,HCC366_EGA,HCC-366_GDC		HCC366_CCLE,HCC-366_COSMIC,HCC366_EGA,HCC-366_GDC	HCC366
HCC38_CCLE	HCC38	HCC38_CCLE,HCC38_COSMIC,HCC38_EGA,HCC38_GDC		HCC38_CCLE,HCC38_COSMIC,HCC38_EGA,HCC38_GDC	HCC38
HCC38_COSMIC	HCC38	HCC38_CCLE,HCC38_COSMIC,HCC38_EGA,HCC38_GDC		HCC38_CCLE,HCC38_COSMIC,HCC38_EGA,HCC38_GDC	HCC38
HCC38_EGA	HCC38	HCC38_CCLE,HCC38_COSMIC,HCC38_EGA,HCC38_GDC		HCC38_CCLE,HCC38_COSMIC,HCC38_EGA,HCC38_GDC	HCC38
HCC38_GDC	HCC38	HCC38_CCLE,HCC38_COSMIC,HCC38_EGA,HCC38_GDC		HCC38_CCLE,HCC38_COSMIC,HCC38_EGA,HCC38_GDC	HCC38
HCC4006_CCLE	HCC4006	HCC4006_CCLE,HCC4006_EGA,HCC4006_GDC		HCC4006_CCLE,HCC4006_EGA,HCC4006_GDC	HCC4006
HCC4006_EGA	HCC4006	HCC4006_CCLE,HCC4006_EGA,HCC4006_GDC		HCC4006_CCLE,HCC4006_EGA,HCC4006_GDC	HCC4006
HCC4006_GDC	HCC4006	HCC4006_CCLE,HCC4006_EGA,HCC4006_GDC		HCC4006_CCLE,HCC4006_EGA,HCC4006_GDC	HCC4006
HCC4011_EGA	HCC4011	HCC4011_EGA		HCC4011_EGA	HCC4011
HCC4017_EGA	HCC4017	HCC4017_EGA		HCC4017_EGA	HCC4017
HCC44_CCLE	HCC44	HCC44_CCLE,HCC-44_COSMIC,HCC44_EGA,HCC-44_GDC		HCC44_CCLE,HCC-44_COSMIC,HCC44_EGA,HCC-44_GDC	HCC44
HCC-44_COSMIC	HCC44	HCC44_CCLE,HCC-44_COSMIC,HCC44_EGA,HCC-44_GDC		HCC44_CCLE,HCC-44_COSMIC,HCC44_EGA,HCC-44_GDC	HCC44
HCC44_EGA	HCC44	HCC44_CCLE,HCC-44_COSMIC,HCC44_EGA,HCC-44_GDC		HCC44_CCLE,HCC-44_COSMIC,HCC44_EGA,HCC-44_GDC	HCC44
HCC-44_GDC	HCC44	HCC44_CCLE,HCC-44_COSMIC,HCC44_EGA,HCC-44_GDC		HCC44_CCLE,HCC-44_COSMIC,HCC44_EGA,HCC-44_GDC	HCC44
HCC461_EGA	HCC461	HCC461_EGA		HCC461_EGA	HCC461
HCC515_EGA	HCC515	HCC515_EGA		HCC515_EGA	HCC515
HCC56_CCLE	HCC56	HCC56_CCLE,HCC-56_COSMIC,HCC-56_GDC		HCC56_CCLE,HCC-56_COSMIC,HCC-56_GDC	HCC56
HCC-56_COSMIC	HCC56	HCC56_CCLE,HCC-56_COSMIC,HCC-56_GDC		HCC56_CCLE,HCC-56_COSMIC,HCC-56_GDC	HCC56
HCC-56_GDC	HCC56	HCC56_CCLE,HCC-56_COSMIC,HCC-56_GDC		HCC56_CCLE,HCC-56_COSMIC,HCC-56_GDC	HCC56
HCC60_EGA	HCC60	HCC60_EGA	NCIH23_CCLE,NCIH23_CELLMINER,NCIH23_COSMIC,NCIH23_EGA,NCIH23_GDC	HCC60_EGA,NCIH23_CCLE,NCIH23_CELLMINER,NCIH23_COSMIC,NCIH23_EGA,NCIH23_GDC	HCC60,NCIH23
HCC630_EGA	HCC630	HCC630_EGA		HCC630_EGA	HCC630
HCC70_CCLE	HCC70	HCC70_CCLE,HCC70_COSMIC,HCC70_EGA,HCC70_GDC		HCC70_CCLE,HCC70_COSMIC,HCC70_EGA,HCC70_GDC	HCC70
HCC70_COSMIC	HCC70	HCC70_CCLE,HCC70_COSMIC,HCC70_EGA,HCC70_GDC		HCC70_CCLE,HCC70_COSMIC,HCC70_EGA,HCC70_GDC	HCC70
HCC70_EGA	HCC70	HCC70_CCLE,HCC70_COSMIC,HCC70_EGA,HCC70_GDC		HCC70_CCLE,HCC70_COSMIC,HCC70_EGA,HCC70_GDC	HCC70
HCC70_GDC	HCC70	HCC70_CCLE,HCC70_COSMIC,HCC70_EGA,HCC70_GDC		HCC70_CCLE,HCC70_COSMIC,HCC70_EGA,HCC70_GDC	HCC70
HCC78_CCLE	HCC78	HCC78_CCLE,HCC-78_COSMIC,HCC78_EGA,HCC-78_GDC		HCC78_CCLE,HCC-78_COSMIC,HCC78_EGA,HCC-78_GDC	HCC78
HCC-78_COSMIC	HCC78	HCC78_CCLE,HCC-78_COSMIC,HCC78_EGA,HCC-78_GDC		HCC78_CCLE,HCC-78_COSMIC,HCC78_EGA,HCC-78_GDC	HCC78
HCC78_EGA	HCC78	HCC78_CCLE,HCC-78_COSMIC,HCC78_EGA,HCC-78_GDC		HCC78_CCLE,HCC-78_COSMIC,HCC78_EGA,HCC-78_GDC	HCC78
HCC-78_GDC	HCC78	HCC78_CCLE,HCC-78_COSMIC,HCC78_EGA,HCC-78_GDC		HCC78_CCLE,HCC-78_COSMIC,HCC78_EGA,HCC-78_GDC	HCC78
HCC827_CCLE	HCC827	HCC827_CCLE,HCC-827_COSMIC,HCC827_EGA,HCC827_GDC		HCC827_CCLE,HCC-827_COSMIC,HCC827_EGA,HCC827_GDC	HCC827
HCC-827_COSMIC	HCC827	HCC827_CCLE,HCC-827_COSMIC,HCC827_EGA,HCC827_GDC		HCC827_CCLE,HCC-827_COSMIC,HCC827_EGA,HCC827_GDC	HCC827
HCC827_EGA	HCC827	HCC827_CCLE,HCC-827_COSMIC,HCC827_EGA,HCC827_GDC		HCC827_CCLE,HCC-827_COSMIC,HCC827_EGA,HCC827_GDC	HCC827
HCC827_GDC	HCC827	HCC827_CCLE,HCC-827_COSMIC,HCC827_EGA,HCC827_GDC		HCC827_CCLE,HCC-827_COSMIC,HCC827_EGA,HCC827_GDC	HCC827
HCC89_EGA	HCC89	HCC89_EGA		HCC89_EGA	HCC89
HCC95_CCLE	HCC95	HCC95_CCLE,HCC-95_GDC		HCC95_CCLE,HCC-95_GDC	HCC95
HCC-95_GDC	HCC95	HCC95_CCLE,HCC-95_GDC		HCC95_CCLE,HCC-95_GDC	HCC95
HCE-4_COSMIC	HCE4	HCE-4_COSMIC		HCE-4_COSMIC	HCE4
HCT116_CCLE	HCT116	HCT116_CCLE,HCT_116_CELLMINER,HCT-116_COSMIC,HCT_116_EGA,HCT_116_GDC	ATRFLOX_EGA	ATRFLOX_EGA,HCT116_CCLE,HCT_116_CELLMINER,HCT-116_COSMIC,HCT_116_EGA,HCT_116_GDC	ATRFLOX,HCT116
HCT_116_CELLMINER	HCT116	HCT116_CCLE,HCT_116_CELLMINER,HCT-116_COSMIC,HCT_116_EGA,HCT_116_GDC	ATRFLOX_EGA	ATRFLOX_EGA,HCT116_CCLE,HCT_116_CELLMINER,HCT-116_COSMIC,HCT_116_EGA,HCT_116_GDC	ATRFLOX,HCT116
HCT-116_COSMIC	HCT116	HCT116_CCLE,HCT_116_CELLMINER,HCT-116_COSMIC,HCT_116_EGA,HCT_116_GDC	ATRFLOX_EGA	ATRFLOX_EGA,HCT116_CCLE,HCT_116_CELLMINER,HCT-116_COSMIC,HCT_116_EGA,HCT_116_GDC	ATRFLOX,HCT116
HCT_116_EGA	HCT116	HCT116_CCLE,HCT_116_CELLMINER,HCT-116_COSMIC,HCT_116_EGA,HCT_116_GDC	ATRFLOX_EGA	ATRFLOX_EGA,HCT116_CCLE,HCT_116_CELLMINER,HCT-116_COSMIC,HCT_116_EGA,HCT_116_GDC	ATRFLOX,HCT116
HCT_116_GDC	HCT116	HCT116_CCLE,HCT_116_CELLMINER,HCT-116_COSMIC,HCT_116_EGA,HCT_116_GDC	ATRFLOX_EGA	ATRFLOX_EGA,HCT116_CCLE,HCT_116_CELLMINER,HCT-116_COSMIC,HCT_116_EGA,HCT_116_GDC	ATRFLOX,HCT116
HCT15_CCLE	HCT15	HCT15_CCLE,HCT_15_CELLMINER,HCT-15_COSMIC,HCT-15_EGA,HCT-15_GDC	HCT8_EGA,DLD1_EGA,HRT18_CCLE	DLD1_EGA,HCT15_CCLE,HCT_15_CELLMINER,HCT-15_COSMIC,HCT-15_EGA,HCT-15_GDC,HCT8_EGA,HRT18_CCLE	DLD1,HCT15,HCT8,HRT18
HCT_15_CELLMINER	HCT15	HCT15_CCLE,HCT_15_CELLMINER,HCT-15_COSMIC,HCT-15_EGA,HCT-15_GDC	HCT8_EGA,DLD1_EGA,HRT18_CCLE	DLD1_EGA,HCT15_CCLE,HCT_15_CELLMINER,HCT-15_COSMIC,HCT-15_EGA,HCT-15_GDC,HCT8_EGA,HRT18_CCLE	DLD1,HCT15,HCT8,HRT18
HCT-15_COSMIC	HCT15	HCT15_CCLE,HCT_15_CELLMINER,HCT-15_COSMIC,HCT-15_EGA,HCT-15_GDC	HCT8_EGA,DLD1_EGA,HRT18_CCLE	DLD1_EGA,HCT15_CCLE,HCT_15_CELLMINER,HCT-15_COSMIC,HCT-15_EGA,HCT-15_GDC,HCT8_EGA,HRT18_CCLE	DLD1,HCT15,HCT8,HRT18
HCT-15_EGA	HCT15	HCT15_CCLE,HCT_15_CELLMINER,HCT-15_COSMIC,HCT-15_EGA,HCT-15_GDC	HCT8_EGA,DLD1_EGA,HRT18_CCLE	DLD1_EGA,HCT15_CCLE,HCT_15_CELLMINER,HCT-15_COSMIC,HCT-15_EGA,HCT-15_GDC,HCT8_EGA,HRT18_CCLE	DLD1,HCT15,HCT8,HRT18
HCT-15_GDC	HCT15	HCT15_CCLE,HCT_15_CELLMINER,HCT-15_COSMIC,HCT-15_EGA,HCT-15_GDC	HCT8_EGA,DLD1_EGA,HRT18_CCLE	DLD1_EGA,HCT15_CCLE,HCT_15_CELLMINER,HCT-15_COSMIC,HCT-15_EGA,HCT-15_GDC,HCT8_EGA,HRT18_CCLE	DLD1,HCT15,HCT8,HRT18
HCT-8_EGA	HCT8	HCT-8_EGA	HCT15_CCLE,HCT15_CELLMINER,HCT15_COSMIC,HCT15_EGA,HCT15_GDC,DLD1_EGA,HRT18_CCLE	DLD1_EGA,HCT15_CCLE,HCT15_CELLMINER,HCT15_COSMIC,HCT15_EGA,HCT15_GDC,HCT-8_EGA,HRT18_CCLE	DLD1,HCT15,HCT8,HRT18
HDLM2_CCLE	HDLM2	HDLM2_CCLE,HDLM-2_COSMIC		HDLM2_CCLE,HDLM-2_COSMIC	HDLM2
HDLM-2_COSMIC	HDLM2	HDLM2_CCLE,HDLM-2_COSMIC		HDLM2_CCLE,HDLM-2_COSMIC	HDLM2
HDMYZ_CCLE	HDMYZ	HDMYZ_CCLE,HD-MY-Z_COSMIC,HD-MY-Z_GDC		HDMYZ_CCLE,HD-MY-Z_COSMIC,HD-MY-Z_GDC	HDMYZ
HD-MY-Z_COSMIC	HDMYZ	HDMYZ_CCLE,HD-MY-Z_COSMIC,HD-MY-Z_GDC		HDMYZ_CCLE,HD-MY-Z_COSMIC,HD-MY-Z_GDC	HDMYZ
HD-MY-Z_GDC	HDMYZ	HDMYZ_CCLE,HD-MY-Z_COSMIC,HD-MY-Z_GDC		HDMYZ_CCLE,HD-MY-Z_COSMIC,HD-MY-Z_GDC	HDMYZ
HDQ-P1_COSMIC	HDQP1	HDQ-P1_COSMIC,HDQ-P1_GDC		HDQ-P1_COSMIC,HDQ-P1_GDC	HDQP1
HDQ-P1_GDC	HDQP1	HDQ-P1_COSMIC,HDQ-P1_GDC		HDQ-P1_COSMIC,HDQ-P1_GDC	HDQP1
HEC108_CCLE	HEC108	HEC108_CCLE,HEC-108_GDC		HEC108_CCLE,HEC-108_GDC	HEC108
HEC-108_GDC	HEC108	HEC108_CCLE,HEC-108_GDC		HEC108_CCLE,HEC-108_GDC	HEC108
HEC151_CCLE	HEC151	HEC151_CCLE,HEC-151_GDC		HEC151_CCLE,HEC-151_GDC	HEC151
HEC-151_GDC	HEC151	HEC151_CCLE,HEC-151_GDC		HEC151_CCLE,HEC-151_GDC	HEC151
HEC1A_CCLE	HEC1A	HEC1A_CCLE,HEC-1-A_EGA,HEC-1-A_GDC	HEC1_COSMIC	HEC1A_CCLE,HEC-1-A_EGA,HEC-1-A_GDC,HEC1_COSMIC	HEC1A,HEC1
HEC-1-A_EGA	HEC1A	HEC1A_CCLE,HEC-1-A_EGA,HEC-1-A_GDC	HEC1_COSMIC	HEC1A_CCLE,HEC-1-A_EGA,HEC-1-A_GDC,HEC1_COSMIC	HEC1A,HEC1
HEC-1-A_GDC	HEC1A	HEC1A_CCLE,HEC-1-A_EGA,HEC-1-A_GDC	HEC1_COSMIC	HEC1A_CCLE,HEC-1-A_EGA,HEC-1-A_GDC,HEC1_COSMIC	HEC1A,HEC1
HEC1B_CCLE	HEC1B	HEC1B_CCLE,HEC-1-B_GDC	HEC1_COSMIC	HEC1B_CCLE,HEC-1-B_GDC,HEC1_COSMIC	HEC1B,HEC1
HEC-1-B_GDC	HEC1B	HEC1B_CCLE,HEC-1-B_GDC	HEC1_COSMIC	HEC1B_CCLE,HEC-1-B_GDC,HEC1_COSMIC	HEC1B,HEC1
HEC-1_COSMIC	HEC1	HEC-1_COSMIC	HEC1A_CCLE,HEC1A_EGA,HEC1A_GDC,HEC1B_CCLE,HEC1B_GDC	HEC1A_CCLE,HEC1A_EGA,HEC1A_GDC,HEC1B_CCLE,HEC1B_GDC,HEC-1_COSMIC	HEC1A,HEC1B,HEC1
HEC251_CCLE	HEC251	HEC251_CCLE,HEC-251_GDC		HEC251_CCLE,HEC-251_GDC	HEC251
HEC-251_GDC	HEC251	HEC251_CCLE,HEC-251_GDC		HEC251_CCLE,HEC-251_GDC	HEC251
HEC265_CCLE	HEC265	HEC265_CCLE,HEC-265_GDC		HEC265_CCLE,HEC-265_GDC	HEC265
HEC-265_GDC	HEC265	HEC265_CCLE,HEC-265_GDC		HEC265_CCLE,HEC-265_GDC	HEC265
HEC50B_CCLE	HEC50B	HEC50B_CCLE,HEC-50B_GDC		HEC50B_CCLE,HEC-50B_GDC	HEC50B
HEC-50B_GDC	HEC50B	HEC50B_CCLE,HEC-50B_GDC		HEC50B_CCLE,HEC-50B_GDC	HEC50B
HEC59_CCLE	HEC59	HEC59_CCLE,HEC-59_GDC		HEC59_CCLE,HEC-59_GDC	HEC59
HEC-59_GDC	HEC59	HEC59_CCLE,HEC-59_GDC		HEC59_CCLE,HEC-59_GDC	HEC59
HEC6_CCLE	HEC6	HEC6_CCLE,HEC-6_GDC		HEC6_CCLE,HEC-6_GDC	HEC6
HEC-6_GDC	HEC6	HEC6_CCLE,HEC-6_GDC		HEC6_CCLE,HEC-6_GDC	HEC6
HEL9217_CCLE	HEL9217	HEL9217_CCLE	HEL_CCLE,HEL_COSMIC,HEL_EGA,HEL_GDC	HEL9217_CCLE,HEL_CCLE,HEL_COSMIC,HEL_EGA,HEL_GDC	HEL9217,HEL
HEL_921_GDC	HEL921	HEL_921_GDC		HEL_921_GDC	HEL921
HELA_COSMIC	HELA	HELA_COSMIC,HELA_EGA		HELA_COSMIC,HELA_EGA	HELA
HELA_EGA	HELA	HELA_COSMIC,HELA_EGA		HELA_COSMIC,HELA_EGA	HELA
HEL_CCLE	HEL	HEL_CCLE,HEL_COSMIC,HEL_EGA,HEL_GDC	HEL9217_CCLE	HEL9217_CCLE,HEL_CCLE,HEL_COSMIC,HEL_EGA,HEL_GDC	HEL9217,HEL
HEL_COSMIC	HEL	HEL_CCLE,HEL_COSMIC,HEL_EGA,HEL_GDC	HEL9217_CCLE	HEL9217_CCLE,HEL_CCLE,HEL_COSMIC,HEL_EGA,HEL_GDC	HEL9217,HEL
HEL_EGA	HEL	HEL_CCLE,HEL_COSMIC,HEL_EGA,HEL_GDC	HEL9217_CCLE	HEL9217_CCLE,HEL_CCLE,HEL_COSMIC,HEL_EGA,HEL_GDC	HEL9217,HEL
HEL_GDC	HEL	HEL_CCLE,HEL_COSMIC,HEL_EGA,HEL_GDC	HEL9217_CCLE	HEL9217_CCLE,HEL_CCLE,HEL_COSMIC,HEL_EGA,HEL_GDC	HEL9217,HEL
H-EMC-SS_COSMIC	HEMCSS	H-EMC-SS_COSMIC		H-EMC-SS_COSMIC	HEMCSS
HEP-2_EGA	HEP2	HEP-2_EGA		HEP-2_EGA	HEP2
HEP_3B2_1-7_COSMIC	HEP3B217	HEP_3B2_1-7_COSMIC,Hep_3B21-7_GDC		HEP_3B2_1-7_COSMIC,Hep_3B21-7_GDC	HEP3B217,H3B217
Hep_3B21-7_GDC	HEP3B217	HEP_3B2_1-7_COSMIC,Hep_3B21-7_GDC		HEP_3B2_1-7_COSMIC,Hep_3B21-7_GDC	HEP3B217,H3B217
HEPG2_CCLE	HEPG2	HEPG2_CCLE,HEP_G2_EGA,Hep_G2_GDC	C3A_CCLE,C3A_COSMIC,C3A_EGA	C3A_CCLE,C3A_COSMIC,C3A_EGA,HEPG2_CCLE,HEP_G2_EGA,Hep_G2_GDC	C3A,HEPG2,HG2
HEP_G2_EGA	HEPG2	HEPG2_CCLE,HEP_G2_EGA,Hep_G2_GDC	C3A_CCLE,C3A_COSMIC,C3A_EGA	C3A_CCLE,C3A_COSMIC,C3A_EGA,HEPG2_CCLE,HEP_G2_EGA,Hep_G2_GDC	C3A,HEPG2,HG2
Hep_G2_GDC	HEPG2	HEPG2_CCLE,HEP_G2_EGA,Hep_G2_GDC	C3A_CCLE,C3A_COSMIC,C3A_EGA	C3A_CCLE,C3A_COSMIC,C3A_EGA,HEPG2_CCLE,HEP_G2_EGA,Hep_G2_GDC	C3A,HEPG2,HG2
HEYA8_CCLE	HEYA8	HEYA8_CCLE,Hey-A8_GDC	HEY_COSMIC,HEY_EGA	HEYA8_CCLE,Hey-A8_GDC,HEY_COSMIC,HEY_EGA	HEYA8,HA8,HEY
Hey-A8_GDC	HEYA8	HEYA8_CCLE,Hey-A8_GDC	HEY_COSMIC,HEY_EGA	HEYA8_CCLE,Hey-A8_GDC,HEY_COSMIC,HEY_EGA	HEYA8,HA8,HEY
HEY_COSMIC	HEY	HEY_COSMIC,HEY_EGA	HEYA8_CCLE,HEYA8_GDC	HEYA8_CCLE,HEYA8_GDC,HEY_COSMIC,HEY_EGA	HEYA8,HEY
HEY_EGA	HEY	HEY_COSMIC,HEY_EGA	HEYA8_CCLE,HEYA8_GDC	HEYA8_CCLE,HEYA8_GDC,HEY_COSMIC,HEY_EGA	HEYA8,HEY
HGC27_CCLE	HGC27	HGC27_CCLE,HGC-27_COSMIC,HGC-27_EGA,HGC-27_GDC		HGC27_CCLE,HGC-27_COSMIC,HGC-27_EGA,HGC-27_GDC	HGC27
HGC-27_COSMIC	HGC27	HGC27_CCLE,HGC-27_COSMIC,HGC-27_EGA,HGC-27_GDC		HGC27_CCLE,HGC-27_COSMIC,HGC-27_EGA,HGC-27_GDC	HGC27
HGC-27_EGA	HGC27	HGC27_CCLE,HGC-27_COSMIC,HGC-27_EGA,HGC-27_GDC		HGC27_CCLE,HGC-27_COSMIC,HGC-27_EGA,HGC-27_GDC	HGC27
HGC-27_GDC	HGC27	HGC27_CCLE,HGC-27_COSMIC,HGC-27_EGA,HGC-27_GDC		HGC27_CCLE,HGC-27_COSMIC,HGC-27_EGA,HGC-27_GDC	HGC27
HH_CCLE	HH	HH_CCLE,HH_COSMIC,HH_GDC		HH_CCLE,HH_COSMIC,HH_GDC	HH
HH_COSMIC	HH	HH_CCLE,HH_COSMIC,HH_GDC		HH_CCLE,HH_COSMIC,HH_GDC	HH
HH_GDC	HH	HH_CCLE,HH_COSMIC,HH_GDC		HH_CCLE,HH_COSMIC,HH_GDC	HH
HL_60_CELLMINER	HL60	HL_60_CELLMINER,HL-60_COSMIC,HL-60_EGA,HL-60_GDC		HL_60_CELLMINER,HL-60_COSMIC,HL-60_EGA,HL-60_GDC	HL60
HL-60_COSMIC	HL60	HL_60_CELLMINER,HL-60_COSMIC,HL-60_EGA,HL-60_GDC		HL_60_CELLMINER,HL-60_COSMIC,HL-60_EGA,HL-60_GDC	HL60
HL-60_EGA	HL60	HL_60_CELLMINER,HL-60_COSMIC,HL-60_EGA,HL-60_GDC		HL_60_CELLMINER,HL-60_COSMIC,HL-60_EGA,HL-60_GDC	HL60
HL-60_GDC	HL60	HL_60_CELLMINER,HL-60_COSMIC,HL-60_EGA,HL-60_GDC		HL_60_CELLMINER,HL-60_COSMIC,HL-60_EGA,HL-60_GDC	HL60
HLE_COSMIC	HLE	HLE_COSMIC	HLF_CCLE,HLF_GDC	HLE_COSMIC,HLF_CCLE,HLF_GDC	HLE,HLF
HLFA_CCLE	HLFA	HLFA_CCLE,HLF-a_GDC		HLFA_CCLE,HLF-a_GDC	HLFA,HLF
HLF-a_GDC	HLFA	HLFA_CCLE,HLF-a_GDC		HLFA_CCLE,HLF-a_GDC	HLFA,HLF
HLF_CCLE	HLF	HLF_CCLE,HLF_GDC	HLE_COSMIC	HLE_COSMIC,HLF_CCLE,HLF_GDC	HLE,HLF
HLF_GDC	HLF	HLF_CCLE,HLF_GDC	HLE_COSMIC	HLE_COSMIC,HLF_CCLE,HLF_GDC	HLE,HLF
HM7_EGA	HM7	HM7_EGA		HM7_EGA	HM7
HMC18_CCLE	HMC18	HMC18_CCLE,HMC-1-8_GDC		HMC18_CCLE,HMC-1-8_GDC	HMC18
HMC-1-8_GDC	HMC18	HMC18_CCLE,HMC-1-8_GDC		HMC18_CCLE,HMC-1-8_GDC	HMC18
HMCB_CCLE	HMCB	HMCB_CCLE,HMCB_GDC	CHL1_CCLE,CHL1_COSMIC,CHL1_EGA	CHL1_CCLE,CHL1_COSMIC,CHL1_EGA,HMCB_CCLE,HMCB_GDC	CHL1,HMCB
HMCB_GDC	HMCB	HMCB_CCLE,HMCB_GDC	CHL1_CCLE,CHL1_COSMIC,CHL1_EGA	CHL1_CCLE,CHL1_COSMIC,CHL1_EGA,HMCB_CCLE,HMCB_GDC	CHL1,HMCB
HMV-II_COSMIC	HMVII	HMV-II_COSMIC		HMV-II_COSMIC	HMVII
HMY-1_EGA	HMY1	HMY-1_EGA		HMY-1_EGA	HMY1
HN_COSMIC	HN	HN_COSMIC,HN_EGA		HN_COSMIC,HN_EGA	HN
HN_EGA	HN	HN_COSMIC,HN_EGA		HN_COSMIC,HN_EGA	HN
HNT-34_EGA	HNT34	HNT-34_EGA		HNT-34_EGA	HNT34
HO-1-N-1_COSMIC	HO1N1	HO-1-N-1_COSMIC		HO-1-N-1_COSMIC	HO1N1
HO-1-U-1_COSMIC	HO1U1	HO-1-U-1_COSMIC		HO-1-U-1_COSMIC	HO1U1
HOP_62_CELLMINER	HOP62	HOP_62_CELLMINER,HOP-62_COSMIC,HOP-62_EGA,HOP-62_GDC		HOP_62_CELLMINER,HOP-62_COSMIC,HOP-62_EGA,HOP-62_GDC	HOP62
HOP-62_COSMIC	HOP62	HOP_62_CELLMINER,HOP-62_COSMIC,HOP-62_EGA,HOP-62_GDC		HOP_62_CELLMINER,HOP-62_COSMIC,HOP-62_EGA,HOP-62_GDC	HOP62
HOP-62_EGA	HOP62	HOP_62_CELLMINER,HOP-62_COSMIC,HOP-62_EGA,HOP-62_GDC		HOP_62_CELLMINER,HOP-62_COSMIC,HOP-62_EGA,HOP-62_GDC	HOP62
HOP-62_GDC	HOP62	HOP_62_CELLMINER,HOP-62_COSMIC,HOP-62_EGA,HOP-62_GDC		HOP_62_CELLMINER,HOP-62_COSMIC,HOP-62_EGA,HOP-62_GDC	HOP62
HOP_92_CELLMINER	HOP92	HOP_92_CELLMINER,HOP-92_COSMIC,HOP-92_EGA,HOP-92_GDC	U251_CELLMINER,U251_COSMIC	HOP_92_CELLMINER,HOP-92_COSMIC,HOP-92_EGA,HOP-92_GDC,U251_CELLMINER,U251_COSMIC	HOP92,U251
HOP-92_COSMIC	HOP92	HOP_92_CELLMINER,HOP-92_COSMIC,HOP-92_EGA,HOP-92_GDC	U251_CELLMINER,U251_COSMIC	HOP_92_CELLMINER,HOP-92_COSMIC,HOP-92_EGA,HOP-92_GDC,U251_CELLMINER,U251_COSMIC	HOP92,U251
HOP-92_EGA	HOP92	HOP_92_CELLMINER,HOP-92_COSMIC,HOP-92_EGA,HOP-92_GDC	U251_CELLMINER,U251_COSMIC	HOP_92_CELLMINER,HOP-92_COSMIC,HOP-92_EGA,HOP-92_GDC,U251_CELLMINER,U251_COSMIC	HOP92,U251
HOP-92_GDC	HOP92	HOP_92_CELLMINER,HOP-92_COSMIC,HOP-92_EGA,HOP-92_GDC	U251_CELLMINER,U251_COSMIC	HOP_92_CELLMINER,HOP-92_COSMIC,HOP-92_EGA,HOP-92_GDC,U251_CELLMINER,U251_COSMIC	HOP92,U251
HOS_CCLE	HOS	HOS_CCLE,HOS_COSMIC,HOS_GDC	HTK_CCLE,143B_EGA	143B_EGA,HOS_CCLE,HOS_COSMIC,HOS_GDC,HTK_CCLE	143B,HOS,HTK
HOS_COSMIC	HOS	HOS_CCLE,HOS_COSMIC,HOS_GDC	HTK_CCLE,143B_EGA	143B_EGA,HOS_CCLE,HOS_COSMIC,HOS_GDC,HTK_CCLE	143B,HOS,HTK
HOS_GDC	HOS	HOS_CCLE,HOS_COSMIC,HOS_GDC	HTK_CCLE,143B_EGA	143B_EGA,HOS_CCLE,HOS_COSMIC,HOS_GDC,HTK_CCLE	143B,HOS,HTK
HPAC_COSMIC	HPAC	HPAC_COSMIC,HPAC_EGA,HPAC_GDC		HPAC_COSMIC,HPAC_EGA,HPAC_GDC	HPAC
HPAC_EGA	HPAC	HPAC_COSMIC,HPAC_EGA,HPAC_GDC		HPAC_COSMIC,HPAC_EGA,HPAC_GDC	HPAC
HPAC_GDC	HPAC	HPAC_COSMIC,HPAC_EGA,HPAC_GDC		HPAC_COSMIC,HPAC_EGA,HPAC_GDC	HPAC
HPAFII_CCLE	HPAFII	HPAFII_CCLE,HPAF-II_COSMIC,HPAF-II_EGA,HPAF-II_GDC		HPAFII_CCLE,HPAF-II_COSMIC,HPAF-II_EGA,HPAF-II_GDC	HPAFII
HPAF-II_COSMIC	HPAFII	HPAFII_CCLE,HPAF-II_COSMIC,HPAF-II_EGA,HPAF-II_GDC		HPAFII_CCLE,HPAF-II_COSMIC,HPAF-II_EGA,HPAF-II_GDC	HPAFII
HPAF-II_EGA	HPAFII	HPAFII_CCLE,HPAF-II_COSMIC,HPAF-II_EGA,HPAF-II_GDC		HPAFII_CCLE,HPAF-II_COSMIC,HPAF-II_EGA,HPAF-II_GDC	HPAFII
HPAF-II_GDC	HPAFII	HPAFII_CCLE,HPAF-II_COSMIC,HPAF-II_EGA,HPAF-II_GDC		HPAFII_CCLE,HPAF-II_COSMIC,HPAF-II_EGA,HPAF-II_GDC	HPAFII
HPBALL_CCLE	HPBALL	HPBALL_CCLE,HPB-ALL_GDC		HPBALL_CCLE,HPB-ALL_GDC	HPBALL
HPB-ALL_GDC	HPBALL	HPBALL_CCLE,HPB-ALL_GDC		HPBALL_CCLE,HPB-ALL_GDC	HPBALL
HRT18_CCLE	HRT18	HRT18_CCLE	HCT15_CCLE,HCT15_CELLMINER,HCT15_COSMIC,HCT15_EGA,HCT15_GDC,DLD1_EGA,HCT8_EGA	DLD1_EGA,HCT15_CCLE,HCT15_CELLMINER,HCT15_COSMIC,HCT15_EGA,HCT15_GDC,HCT8_EGA,HRT18_CCLE	DLD1,HCT15,HCT8,HRT18
HS172T_CCLE	HS172T	HS172T_CCLE		HS172T_CCLE	HS172T
HS229T_CCLE	HS229T	HS229T_CCLE,Hs_229T_GDC		HS229T_CCLE,Hs_229T_GDC	HS229T,H229T
Hs_229T_GDC	HS229T	HS229T_CCLE,Hs_229T_GDC		HS229T_CCLE,Hs_229T_GDC	HS229T,H229T
HS_255T_EGA	HS255T	HS_255T_EGA,Hs_255T_GDC		HS_255T_EGA,Hs_255T_GDC	HS255T,H255T
Hs_255T_GDC	HS255T	HS_255T_EGA,Hs_255T_GDC		HS_255T_EGA,Hs_255T_GDC	HS255T,H255T
Hs_274T_GDC	HS274T	Hs_274T_GDC		Hs_274T_GDC	H274T
HS281T_CCLE	HS281T	HS281T_CCLE,Hs_281T_GDC		HS281T_CCLE,Hs_281T_GDC	HS281T,H281T
Hs_281T_GDC	HS281T	HS281T_CCLE,Hs_281T_GDC		HS281T_CCLE,Hs_281T_GDC	HS281T,H281T
HS_294T_EGA	HS294T	HS_294T_EGA,Hs_294T_GDC	A101D_CCLE,A101D_COSMIC,A101D_GDC	A101D_CCLE,A101D_COSMIC,A101D_GDC,HS_294T_EGA,Hs_294T_GDC	A101D,HS294T,H294T
Hs_294T_GDC	HS294T	HS_294T_EGA,Hs_294T_GDC	A101D_CCLE,A101D_COSMIC,A101D_GDC	A101D_CCLE,A101D_COSMIC,A101D_GDC,HS_294T_EGA,Hs_294T_GDC	A101D,HS294T,H294T
HS343T_CCLE	HS343T	HS343T_CCLE,Hs_343T_GDC		HS343T_CCLE,Hs_343T_GDC	HS343T,H343T
Hs_343T_GDC	HS343T	HS343T_CCLE,Hs_343T_GDC		HS343T_CCLE,Hs_343T_GDC	HS343T,H343T
HS_38T_EGA	HS38T	HS_38T_EGA		HS_38T_EGA	HS38T
HS-445_COSMIC	HS445	HS-445_COSMIC		HS-445_COSMIC	HS445
HS571T_CCLE	HS571T	HS571T_CCLE	TOV112D_COSMIC,TOV112D_EGA,TOV112D_GDC	HS571T_CCLE,TOV112D_COSMIC,TOV112D_EGA,TOV112D_GDC	HS571T,TOV112D
HS578T_CCLE	HS578T	HS578T_CCLE,HS578T_CELLMINER,HS-578-T_COSMIC,HS_578T_EGA,Hs_578T_GDC		HS578T_CCLE,HS578T_CELLMINER,HS-578-T_COSMIC,HS_578T_EGA,Hs_578T_GDC	HS578T,H578T
HS578T_CELLMINER	HS578T	HS578T_CCLE,HS578T_CELLMINER,HS-578-T_COSMIC,HS_578T_EGA,Hs_578T_GDC		HS578T_CCLE,HS578T_CELLMINER,HS-578-T_COSMIC,HS_578T_EGA,Hs_578T_GDC	HS578T,H578T
HS-578-T_COSMIC	HS578T	HS578T_CCLE,HS578T_CELLMINER,HS-578-T_COSMIC,HS_578T_EGA,Hs_578T_GDC		HS578T_CCLE,HS578T_CELLMINER,HS-578-T_COSMIC,HS_578T_EGA,Hs_578T_GDC	HS578T,H578T
HS_578T_EGA	HS578T	HS578T_CCLE,HS578T_CELLMINER,HS-578-T_COSMIC,HS_578T_EGA,Hs_578T_GDC		HS578T_CCLE,HS578T_CELLMINER,HS-578-T_COSMIC,HS_578T_EGA,Hs_578T_GDC	HS578T,H578T
Hs_578T_GDC	HS578T	HS578T_CCLE,HS578T_CELLMINER,HS-578-T_COSMIC,HS_578T_EGA,Hs_578T_GDC		HS578T_CCLE,HS578T_CELLMINER,HS-578-T_COSMIC,HS_578T_EGA,Hs_578T_GDC	HS578T,H578T
HS600T_CCLE	HS600T	HS600T_CCLE,Hs_600T_GDC		HS600T_CCLE,Hs_600T_GDC	HS600T,H600T
Hs_600T_GDC	HS600T	HS600T_CCLE,Hs_600T_GDC		HS600T_CCLE,Hs_600T_GDC	HS600T,H600T
HS604T_CCLE	HS604T	HS604T_CCLE,Hs_604T_GDC		HS604T_CCLE,Hs_604T_GDC	HS604T,H604T
Hs_604T_GDC	HS604T	HS604T_CCLE,Hs_604T_GDC		HS604T_CCLE,Hs_604T_GDC	HS604T,H604T
Hs_606T_GDC	HS606T	Hs_606T_GDC		Hs_606T_GDC	H606T
HS611T_CCLE	HS611T	HS611T_CCLE,Hs_611T_GDC		HS611T_CCLE,Hs_611T_GDC	HS611T,H611T
Hs_611T_GDC	HS611T	HS611T_CCLE,Hs_611T_GDC		HS611T_CCLE,Hs_611T_GDC	HS611T,H611T
HS616T_CCLE	HS616T	HS616T_CCLE,Hs_616T_GDC		HS616T_CCLE,Hs_616T_GDC	HS616T,H616T
Hs_616T_GDC	HS616T	HS616T_CCLE,Hs_616T_GDC		HS616T_CCLE,Hs_616T_GDC	HS616T,H616T
HS618T_CCLE	HS618T	HS618T_CCLE,Hs_618T_GDC		HS618T_CCLE,Hs_618T_GDC	HS618T,H618T
Hs_618T_GDC	HS618T	HS618T_CCLE,Hs_618T_GDC		HS618T_CCLE,Hs_618T_GDC	HS618T,H618T
HS633T_COSMIC	HS633T	HS633T_COSMIC		HS633T_COSMIC	HS633T
HS675T_CCLE	HS675T	HS675T_CCLE,HS_675T_EGA,Hs_675T_GDC		HS675T_CCLE,HS_675T_EGA,Hs_675T_GDC	HS675T,H675T
HS_675T_EGA	HS675T	HS675T_CCLE,HS_675T_EGA,Hs_675T_GDC		HS675T_CCLE,HS_675T_EGA,Hs_675T_GDC	HS675T,H675T
Hs_675T_GDC	HS675T	HS675T_CCLE,HS_675T_EGA,Hs_675T_GDC		HS675T_CCLE,HS_675T_EGA,Hs_675T_GDC	HS675T,H675T
HS683_CCLE	HS683	HS683_CCLE,HS683_COSMIC,HS_683_EGA,Hs_683_GDC		HS683_CCLE,HS683_COSMIC,HS_683_EGA,Hs_683_GDC	HS683,H683
HS683_COSMIC	HS683	HS683_CCLE,HS683_COSMIC,HS_683_EGA,Hs_683_GDC		HS683_CCLE,HS683_COSMIC,HS_683_EGA,Hs_683_GDC	HS683,H683
HS_683_EGA	HS683	HS683_CCLE,HS683_COSMIC,HS_683_EGA,Hs_683_GDC		HS683_CCLE,HS683_COSMIC,HS_683_EGA,Hs_683_GDC	HS683,H683
Hs_683_GDC	HS683	HS683_CCLE,HS683_COSMIC,HS_683_EGA,Hs_683_GDC		HS683_CCLE,HS683_COSMIC,HS_683_EGA,Hs_683_GDC	HS683,H683
HS688AT_CCLE	HS688AT	HS688AT_CCLE,Hs_688_A_T_GDC		HS688AT_CCLE,Hs_688_A_T_GDC	HS688AT,H688AT
Hs_688_A_T_GDC	HS688AT	HS688AT_CCLE,Hs_688_A_T_GDC		HS688AT_CCLE,Hs_688_A_T_GDC	HS688AT,H688AT
HS695T_CCLE	HS695T	HS695T_CCLE,HS_695T_EGA,Hs_695T_GDC	HS69ST_EGA	HS695T_CCLE,HS_695T_EGA,Hs_695T_GDC,HS69ST_EGA	HS695T,H695T,HS69ST
HS_695T_EGA	HS695T	HS695T_CCLE,HS_695T_EGA,Hs_695T_GDC	HS69ST_EGA	HS695T_CCLE,HS_695T_EGA,Hs_695T_GDC,HS69ST_EGA	HS695T,H695T,HS69ST
Hs_695T_GDC	HS695T	HS695T_CCLE,HS_695T_EGA,Hs_695T_GDC	HS69ST_EGA	HS695T_CCLE,HS_695T_EGA,Hs_695T_GDC,HS69ST_EGA	HS695T,H695T,HS69ST
HS698T_CCLE	HS698T	HS698T_CCLE,Hs_698T_GDC		HS698T_CCLE,Hs_698T_GDC	HS698T,H698T
Hs_698T_GDC	HS698T	HS698T_CCLE,Hs_698T_GDC		HS698T_CCLE,Hs_698T_GDC	HS698T,H698T
HS_69ST_EGA	HS69ST	HS_69ST_EGA	HS695T_CCLE,HS695T_EGA,HS695T_GDC	HS695T_CCLE,HS695T_EGA,HS695T_GDC,HS_69ST_EGA	HS695T,HS69ST
HS706T_CCLE	HS706T	HS706T_CCLE,Hs_706T_GDC		HS706T_CCLE,Hs_706T_GDC	HS706T,H706T
Hs_706T_GDC	HS706T	HS706T_CCLE,Hs_706T_GDC		HS706T_CCLE,Hs_706T_GDC	HS706T,H706T
HS729_CCLE	HS729	HS729_CCLE,Hs_729_GDC		HS729_CCLE,Hs_729_GDC	HS729,H729
Hs_729_GDC	HS729	HS729_CCLE,Hs_729_GDC		HS729_CCLE,Hs_729_GDC	HS729,H729
HS737T_CCLE	HS737T	HS737T_CCLE,Hs_737T_GDC		HS737T_CCLE,Hs_737T_GDC	HS737T,H737T
Hs_737T_GDC	HS737T	HS737T_CCLE,Hs_737T_GDC		HS737T_CCLE,Hs_737T_GDC	HS737T,H737T
HS739T_CCLE	HS739T	HS739T_CCLE		HS739T_CCLE	HS739T
HS742T_CCLE	HS742T	HS742T_CCLE		HS742T_CCLE	HS742T
HS746T_CCLE	HS746T	HS746T_CCLE,HS746T_COSMIC,HS_746T_EGA,Hs_746T_GDC		HS746T_CCLE,HS746T_COSMIC,HS_746T_EGA,Hs_746T_GDC	HS746T,H746T
HS746T_COSMIC	HS746T	HS746T_CCLE,HS746T_COSMIC,HS_746T_EGA,Hs_746T_GDC		HS746T_CCLE,HS746T_COSMIC,HS_746T_EGA,Hs_746T_GDC	HS746T,H746T
HS_746T_EGA	HS746T	HS746T_CCLE,HS746T_COSMIC,HS_746T_EGA,Hs_746T_GDC		HS746T_CCLE,HS746T_COSMIC,HS_746T_EGA,Hs_746T_GDC	HS746T,H746T
Hs_746T_GDC	HS746T	HS746T_CCLE,HS746T_COSMIC,HS_746T_EGA,Hs_746T_GDC		HS746T_CCLE,HS746T_COSMIC,HS_746T_EGA,Hs_746T_GDC	HS746T,H746T
HS751T_CCLE	HS751T	HS751T_CCLE,Hs_751T_GDC		HS751T_CCLE,Hs_751T_GDC	HS751T,H751T
Hs_751T_GDC	HS751T	HS751T_CCLE,Hs_751T_GDC		HS751T_CCLE,Hs_751T_GDC	HS751T,H751T
HS766T_CCLE	HS766T	HS766T_CCLE,HS766T_COSMIC,HS_766T_EGA,Hs_766T_GDC		HS766T_CCLE,HS766T_COSMIC,HS_766T_EGA,Hs_766T_GDC	HS766T,H766T
HS766T_COSMIC	HS766T	HS766T_CCLE,HS766T_COSMIC,HS_766T_EGA,Hs_766T_GDC		HS766T_CCLE,HS766T_COSMIC,HS_766T_EGA,Hs_766T_GDC	HS766T,H766T
HS_766T_EGA	HS766T	HS766T_CCLE,HS766T_COSMIC,HS_766T_EGA,Hs_766T_GDC		HS766T_CCLE,HS766T_COSMIC,HS_766T_EGA,Hs_766T_GDC	HS766T,H766T
Hs_766T_GDC	HS766T	HS766T_CCLE,HS766T_COSMIC,HS_766T_EGA,Hs_766T_GDC		HS766T_CCLE,HS766T_COSMIC,HS_766T_EGA,Hs_766T_GDC	HS766T,H766T
HS819T_CCLE	HS819T	HS819T_CCLE,Hs_819T_GDC		HS819T_CCLE,Hs_819T_GDC	HS819T,H819T
Hs_819T_GDC	HS819T	HS819T_CCLE,Hs_819T_GDC		HS819T_CCLE,Hs_819T_GDC	HS819T,H819T
HS821T_CCLE	HS821T	HS821T_CCLE,Hs_821T_GDC		HS821T_CCLE,Hs_821T_GDC	HS821T,H821T
Hs_821T_GDC	HS821T	HS821T_CCLE,Hs_821T_GDC		HS821T_CCLE,Hs_821T_GDC	HS821T,H821T
HS822T_CCLE	HS822T	HS822T_CCLE		HS822T_CCLE	HS822T
HS834T_CCLE	HS834T	HS834T_CCLE,Hs_834T_GDC		HS834T_CCLE,Hs_834T_GDC	HS834T,H834T
Hs_834T_GDC	HS834T	HS834T_CCLE,Hs_834T_GDC		HS834T_CCLE,Hs_834T_GDC	HS834T,H834T
HS839T_CCLE	HS839T	HS839T_CCLE,HS_839T_EGA,Hs_839T_GDC		HS839T_CCLE,HS_839T_EGA,Hs_839T_GDC	HS839T,H839T
HS_839T_EGA	HS839T	HS839T_CCLE,HS_839T_EGA,Hs_839T_GDC		HS839T_CCLE,HS_839T_EGA,Hs_839T_GDC	HS839T,H839T
Hs_839T_GDC	HS839T	HS839T_CCLE,HS_839T_EGA,Hs_839T_GDC		HS839T_CCLE,HS_839T_EGA,Hs_839T_GDC	HS839T,H839T
HS840T_CCLE	HS840T	HS840T_CCLE,Hs_840T_GDC		HS840T_CCLE,Hs_840T_GDC	HS840T,H840T
Hs_840T_GDC	HS840T	HS840T_CCLE,Hs_840T_GDC		HS840T_CCLE,Hs_840T_GDC	HS840T,H840T
HS852T_CCLE	HS852T	HS852T_CCLE,HS_852T_EGA,Hs_852T_GDC		HS852T_CCLE,HS_852T_EGA,Hs_852T_GDC	HS852T,H852T
HS_852T_EGA	HS852T	HS852T_CCLE,HS_852T_EGA,Hs_852T_GDC		HS852T_CCLE,HS_852T_EGA,Hs_852T_GDC	HS852T,H852T
Hs_852T_GDC	HS852T	HS852T_CCLE,HS_852T_EGA,Hs_852T_GDC		HS852T_CCLE,HS_852T_EGA,Hs_852T_GDC	HS852T,H852T
HS863T_CCLE	HS863T	HS863T_CCLE,Hs_863T_GDC		HS863T_CCLE,Hs_863T_GDC	HS863T,H863T
Hs_863T_GDC	HS863T	HS863T_CCLE,Hs_863T_GDC		HS863T_CCLE,Hs_863T_GDC	HS863T,H863T
Hs_870T_GDC	HS870T	Hs_870T_GDC		Hs_870T_GDC	H870T
HS888T_CCLE	HS888T	HS888T_CCLE,Hs_888T_GDC		HS888T_CCLE,Hs_888T_GDC	HS888T,H888T
Hs_888T_GDC	HS888T	HS888T_CCLE,Hs_888T_GDC		HS888T_CCLE,Hs_888T_GDC	HS888T,H888T
HS895T_CCLE	HS895T	HS895T_CCLE,HS_895T_EGA,Hs_895T_GDC		HS895T_CCLE,HS_895T_EGA,Hs_895T_GDC	HS895T,H895T
HS_895T_EGA	HS895T	HS895T_CCLE,HS_895T_EGA,Hs_895T_GDC		HS895T_CCLE,HS_895T_EGA,Hs_895T_GDC	HS895T,H895T
Hs_895T_GDC	HS895T	HS895T_CCLE,HS_895T_EGA,Hs_895T_GDC		HS895T_CCLE,HS_895T_EGA,Hs_895T_GDC	HS895T,H895T
HS934T_CCLE	HS934T	HS934T_CCLE,Hs_934T_GDC		HS934T_CCLE,Hs_934T_GDC	HS934T,H934T
Hs_934T_GDC	HS934T	HS934T_CCLE,Hs_934T_GDC		HS934T_CCLE,Hs_934T_GDC	HS934T,H934T
HS936T_CCLE	HS936T	HS936T_CCLE,HS_936T_EGA,Hs_936T_GDC		HS936T_CCLE,HS_936T_EGA,Hs_936T_GDC	HS936T,H936T
HS_936T_EGA	HS936T	HS936T_CCLE,HS_936T_EGA,Hs_936T_GDC		HS936T_CCLE,HS_936T_EGA,Hs_936T_GDC	HS936T,H936T
Hs_936T_GDC	HS936T	HS936T_CCLE,HS_936T_EGA,Hs_936T_GDC		HS936T_CCLE,HS_936T_EGA,Hs_936T_GDC	HS936T,H936T
HS939-T_COSMIC	HS939T	HS939-T_COSMIC,Hs_939T_GDC		HS939-T_COSMIC,Hs_939T_GDC	HS939T,H939T
Hs_939T_GDC	HS939T	HS939-T_COSMIC,Hs_939T_GDC		HS939-T_COSMIC,Hs_939T_GDC	HS939T,H939T
HS940T_CCLE	HS940T	HS940T_CCLE,HS940-T_COSMIC,HS_940T_EGA,Hs_940T_GDC		HS940T_CCLE,HS940-T_COSMIC,HS_940T_EGA,Hs_940T_GDC	HS940T,H940T
HS940-T_COSMIC	HS940T	HS940T_CCLE,HS940-T_COSMIC,HS_940T_EGA,Hs_940T_GDC		HS940T_CCLE,HS940-T_COSMIC,HS_940T_EGA,Hs_940T_GDC	HS940T,H940T
HS_940T_EGA	HS940T	HS940T_CCLE,HS940-T_COSMIC,HS_940T_EGA,Hs_940T_GDC		HS940T_CCLE,HS940-T_COSMIC,HS_940T_EGA,Hs_940T_GDC	HS940T,H940T
Hs_940T_GDC	HS940T	HS940T_CCLE,HS940-T_COSMIC,HS_940T_EGA,Hs_940T_GDC		HS940T_CCLE,HS940-T_COSMIC,HS_940T_EGA,Hs_940T_GDC	HS940T,H940T
HS944T_CCLE	HS944T	HS944T_CCLE,Hs_944T_GDC		HS944T_CCLE,Hs_944T_GDC	HS944T,H944T
Hs_944T_GDC	HS944T	HS944T_CCLE,Hs_944T_GDC		HS944T_CCLE,Hs_944T_GDC	HS944T,H944T
HSC2_CCLE	HSC2	HSC2_CCLE,HSC-2_COSMIC,HSC-2_GDC		HSC2_CCLE,HSC-2_COSMIC,HSC-2_GDC	HSC2
HSC-2_COSMIC	HSC2	HSC2_CCLE,HSC-2_COSMIC,HSC-2_GDC		HSC2_CCLE,HSC-2_COSMIC,HSC-2_GDC	HSC2
HSC-2_GDC	HSC2	HSC2_CCLE,HSC-2_COSMIC,HSC-2_GDC		HSC2_CCLE,HSC-2_COSMIC,HSC-2_GDC	HSC2
HSC-39_COSMIC	HSC39	HSC-39_COSMIC		HSC-39_COSMIC	HSC39
HSC3_CCLE	HSC3	HSC3_CCLE,HSC-3_COSMIC,HSC-3_GDC		HSC3_CCLE,HSC-3_COSMIC,HSC-3_GDC	HSC3
HSC-3_COSMIC	HSC3	HSC3_CCLE,HSC-3_COSMIC,HSC-3_GDC		HSC3_CCLE,HSC-3_COSMIC,HSC-3_GDC	HSC3
HSC-3_GDC	HSC3	HSC3_CCLE,HSC-3_COSMIC,HSC-3_GDC		HSC3_CCLE,HSC-3_COSMIC,HSC-3_GDC	HSC3
HSC4_CCLE	HSC4	HSC4_CCLE,HSC-4_COSMIC,HSC-4_GDC		HSC4_CCLE,HSC-4_COSMIC,HSC-4_GDC	HSC4
HSC-4_COSMIC	HSC4	HSC4_CCLE,HSC-4_COSMIC,HSC-4_GDC		HSC4_CCLE,HSC-4_COSMIC,HSC-4_GDC	HSC4
HSC-4_GDC	HSC4	HSC4_CCLE,HSC-4_COSMIC,HSC-4_GDC		HSC4_CCLE,HSC-4_COSMIC,HSC-4_GDC	HSC4
HS-SULTAN_EGA	HSSULTAN	HS-SULTAN_EGA		HS-SULTAN_EGA	HSSULTAN
HT1080_CCLE	HT1080	HT1080_CCLE,HT-1080_COSMIC,HT-1080_EGA,HT-1080_GDC		HT1080_CCLE,HT-1080_COSMIC,HT-1080_EGA,HT-1080_GDC	HT1080
HT-1080_COSMIC	HT1080	HT1080_CCLE,HT-1080_COSMIC,HT-1080_EGA,HT-1080_GDC		HT1080_CCLE,HT-1080_COSMIC,HT-1080_EGA,HT-1080_GDC	HT1080
HT-1080_EGA	HT1080	HT1080_CCLE,HT-1080_COSMIC,HT-1080_EGA,HT-1080_GDC		HT1080_CCLE,HT-1080_COSMIC,HT-1080_EGA,HT-1080_GDC	HT1080
HT-1080_GDC	HT1080	HT1080_CCLE,HT-1080_COSMIC,HT-1080_EGA,HT-1080_GDC		HT1080_CCLE,HT-1080_COSMIC,HT-1080_EGA,HT-1080_GDC	HT1080
HT115_CCLE	HT115	HT115_CCLE,HT-115_COSMIC,HT-115_EGA,HT115_GDC		HT115_CCLE,HT-115_COSMIC,HT-115_EGA,HT115_GDC	HT115
HT-115_COSMIC	HT115	HT115_CCLE,HT-115_COSMIC,HT-115_EGA,HT115_GDC		HT115_CCLE,HT-115_COSMIC,HT-115_EGA,HT115_GDC	HT115
HT-115_EGA	HT115	HT115_CCLE,HT-115_COSMIC,HT-115_EGA,HT115_GDC		HT115_CCLE,HT-115_COSMIC,HT-115_EGA,HT115_GDC	HT115
HT115_GDC	HT115	HT115_CCLE,HT-115_COSMIC,HT-115_EGA,HT115_GDC		HT115_CCLE,HT-115_COSMIC,HT-115_EGA,HT115_GDC	HT115
HT-1197_COSMIC	HT1197	HT-1197_COSMIC,HT-1197_GDC		HT-1197_COSMIC,HT-1197_GDC	HT1197
HT-1197_GDC	HT1197	HT-1197_COSMIC,HT-1197_GDC		HT-1197_COSMIC,HT-1197_GDC	HT1197
HT1376_CCLE	HT1376	HT1376_CCLE,HT-1376_COSMIC,HT-1376_GDC		HT1376_CCLE,HT-1376_COSMIC,HT-1376_GDC	HT1376
HT-1376_COSMIC	HT1376	HT1376_CCLE,HT-1376_COSMIC,HT-1376_GDC		HT1376_CCLE,HT-1376_COSMIC,HT-1376_GDC	HT1376
HT-1376_GDC	HT1376	HT1376_CCLE,HT-1376_COSMIC,HT-1376_GDC		HT1376_CCLE,HT-1376_COSMIC,HT-1376_GDC	HT1376
HT144_CCLE	HT144	HT144_CCLE,HT-144_COSMIC,HT-144_EGA,HT-144_GDC		HT144_CCLE,HT-144_COSMIC,HT-144_EGA,HT-144_GDC	HT144
HT-144_COSMIC	HT144	HT144_CCLE,HT-144_COSMIC,HT-144_EGA,HT-144_GDC		HT144_CCLE,HT-144_COSMIC,HT-144_EGA,HT-144_GDC	HT144
HT-144_EGA	HT144	HT144_CCLE,HT-144_COSMIC,HT-144_EGA,HT-144_GDC		HT144_CCLE,HT-144_COSMIC,HT-144_EGA,HT-144_GDC	HT144
HT-144_GDC	HT144	HT144_CCLE,HT-144_COSMIC,HT-144_EGA,HT-144_GDC		HT144_CCLE,HT-144_COSMIC,HT-144_EGA,HT-144_GDC	HT144
HT29_CCLE	HT29	HT29_CCLE,HT29_CELLMINER,HT-29_COSMIC,HT-29_EGA,HT-29_GDC		HT29_CCLE,HT29_CELLMINER,HT-29_COSMIC,HT-29_EGA,HT-29_GDC	HT29
HT29_CELLMINER	HT29	HT29_CCLE,HT29_CELLMINER,HT-29_COSMIC,HT-29_EGA,HT-29_GDC		HT29_CCLE,HT29_CELLMINER,HT-29_COSMIC,HT-29_EGA,HT-29_GDC	HT29
HT-29_COSMIC	HT29	HT29_CCLE,HT29_CELLMINER,HT-29_COSMIC,HT-29_EGA,HT-29_GDC		HT29_CCLE,HT29_CELLMINER,HT-29_COSMIC,HT-29_EGA,HT-29_GDC	HT29
HT-29_EGA	HT29	HT29_CCLE,HT29_CELLMINER,HT-29_COSMIC,HT-29_EGA,HT-29_GDC		HT29_CCLE,HT29_CELLMINER,HT-29_COSMIC,HT-29_EGA,HT-29_GDC	HT29
HT-29_GDC	HT29	HT29_CCLE,HT29_CELLMINER,HT-29_COSMIC,HT-29_EGA,HT-29_GDC		HT29_CCLE,HT29_CELLMINER,HT-29_COSMIC,HT-29_EGA,HT-29_GDC	HT29
HT-3_COSMIC	HT3	HT-3_COSMIC		HT-3_COSMIC	HT3
HT55_CCLE	HT55	HT55_CCLE,HT55_COSMIC,HT-55_EGA,HT55_GDC		HT55_CCLE,HT55_COSMIC,HT-55_EGA,HT55_GDC	HT55
HT55_COSMIC	HT55	HT55_CCLE,HT55_COSMIC,HT-55_EGA,HT55_GDC		HT55_CCLE,HT55_COSMIC,HT-55_EGA,HT55_GDC	HT55
HT-55_EGA	HT55	HT55_CCLE,HT55_COSMIC,HT-55_EGA,HT55_GDC		HT55_CCLE,HT55_COSMIC,HT-55_EGA,HT55_GDC	HT55
HT55_GDC	HT55	HT55_CCLE,HT55_COSMIC,HT-55_EGA,HT55_GDC		HT55_CCLE,HT55_COSMIC,HT-55_EGA,HT55_GDC	HT55
HTC-C3_COSMIC	HTCC3	HTC-C3_COSMIC		HTC-C3_COSMIC	HTCC3
HT_CCLE	HT	HT_CCLE,HT_COSMIC,HT_EGA,HT_GDC		HT_CCLE,HT_COSMIC,HT_EGA,HT_GDC	HT
HT_COSMIC	HT	HT_CCLE,HT_COSMIC,HT_EGA,HT_GDC		HT_CCLE,HT_COSMIC,HT_EGA,HT_GDC	HT
HT_EGA	HT	HT_CCLE,HT_COSMIC,HT_EGA,HT_GDC		HT_CCLE,HT_COSMIC,HT_EGA,HT_GDC	HT
HT_GDC	HT	HT_CCLE,HT_COSMIC,HT_EGA,HT_GDC		HT_CCLE,HT_COSMIC,HT_EGA,HT_GDC	HT
HTK_CCLE	HTK	HTK_CCLE	HOS_CCLE,HOS_COSMIC,HOS_GDC	HOS_CCLE,HOS_COSMIC,HOS_GDC,HTK_CCLE	HOS,HTK
HUCCT1_CCLE	HUCCT1	HUCCT1_CCLE,HUCCT1_COSMIC,HuCCT1_GDC		HUCCT1_CCLE,HUCCT1_COSMIC,HuCCT1_GDC	HUCCT1,HCCT1
HUCCT1_COSMIC	HUCCT1	HUCCT1_CCLE,HUCCT1_COSMIC,HuCCT1_GDC		HUCCT1_CCLE,HUCCT1_COSMIC,HuCCT1_GDC	HUCCT1,HCCT1
HuCCT1_GDC	HUCCT1	HUCCT1_CCLE,HUCCT1_COSMIC,HuCCT1_GDC		HUCCT1_CCLE,HUCCT1_COSMIC,HuCCT1_GDC	HUCCT1,HCCT1
HUG1N_CCLE	HUG1N	HUG1N_CCLE,HuG1-N_GDC		HUG1N_CCLE,HuG1-N_GDC	HUG1N,HG1N
HuG1-N_GDC	HUG1N	HUG1N_CCLE,HuG1-N_GDC		HUG1N_CCLE,HuG1-N_GDC	HUG1N,HG1N
HUH-1_COSMIC	HUH1	HUH-1_COSMIC,HUH-1_EGA,huH-1_GDC		HUH-1_COSMIC,HUH-1_EGA,huH-1_GDC	HUH1,H1
HUH-1_EGA	HUH1	HUH-1_COSMIC,HUH-1_EGA,huH-1_GDC		HUH-1_COSMIC,HUH-1_EGA,huH-1_GDC	HUH1,H1
huH-1_GDC	HUH1	HUH-1_COSMIC,HUH-1_EGA,huH-1_GDC		HUH-1_COSMIC,HUH-1_EGA,huH-1_GDC	HUH1,H1
HUH28_CCLE	HUH28	HUH28_CCLE,HuH28_GDC		HUH28_CCLE,HuH28_GDC	HUH28,HH28
HuH28_GDC	HUH28	HUH28_CCLE,HuH28_GDC		HUH28_CCLE,HuH28_GDC	HUH28,HH28
HUH6_CCLE	HUH6	HUH6_CCLE,HuH-6_GDC	HUH6CLONE5_COSMIC	HUH6_CCLE,HUH6CLONE5_COSMIC,HuH-6_GDC	HUH6,HUH6CLONE5,HH6
HUH-6-CLONE5_COSMIC	HUH6CLONE5	HUH-6-CLONE5_COSMIC	HUH6_CCLE,HUH6_GDC	HUH6_CCLE,HUH-6-CLONE5_COSMIC,HUH6_GDC	HUH6,HUH6CLONE5
HuH-6_GDC	HUH6	HUH6_CCLE,HuH-6_GDC	HUH6CLONE5_COSMIC	HUH6_CCLE,HUH6CLONE5_COSMIC,HuH-6_GDC	HUH6,HUH6CLONE5,HH6
HUH7_CCLE	HUH7	HUH7_CCLE,HUH-7_COSMIC,HUH-7_EGA,HuH-7_GDC		HUH7_CCLE,HUH-7_COSMIC,HUH-7_EGA,HuH-7_GDC	HUH7,HH7
HUH-7_COSMIC	HUH7	HUH7_CCLE,HUH-7_COSMIC,HUH-7_EGA,HuH-7_GDC		HUH7_CCLE,HUH-7_COSMIC,HUH-7_EGA,HuH-7_GDC	HUH7,HH7
HUH-7_EGA	HUH7	HUH7_CCLE,HUH-7_COSMIC,HUH-7_EGA,HuH-7_GDC		HUH7_CCLE,HUH-7_COSMIC,HUH-7_EGA,HuH-7_GDC	HUH7,HH7
HuH-7_GDC	HUH7	HUH7_CCLE,HUH-7_COSMIC,HUH-7_EGA,HuH-7_GDC		HUH7_CCLE,HUH-7_COSMIC,HUH-7_EGA,HuH-7_GDC	HUH7,HH7
HUNS1_CCLE	HUNS1	HUNS1_CCLE,HuNS1_GDC		HUNS1_CCLE,HuNS1_GDC	HUNS1,HNS1
HuNS1_GDC	HUNS1	HUNS1_CCLE,HuNS1_GDC		HUNS1_CCLE,HuNS1_GDC	HUNS1,HNS1
HUO-3N1_COSMIC	HUO3N1	HUO-3N1_COSMIC		HUO-3N1_COSMIC	HUO3N1
HUO9_COSMIC	HUO9	HUO9_COSMIC		HUO9_COSMIC	HUO9
HUPT3_CCLE	HUPT3	HUPT3_CCLE,HUP-T3_COSMIC,HUP-T3_EGA,HUP-T3_GDC		HUPT3_CCLE,HUP-T3_COSMIC,HUP-T3_EGA,HUP-T3_GDC	HUPT3
HUP-T3_COSMIC	HUPT3	HUPT3_CCLE,HUP-T3_COSMIC,HUP-T3_EGA,HUP-T3_GDC		HUPT3_CCLE,HUP-T3_COSMIC,HUP-T3_EGA,HUP-T3_GDC	HUPT3
HUP-T3_EGA	HUPT3	HUPT3_CCLE,HUP-T3_COSMIC,HUP-T3_EGA,HUP-T3_GDC		HUPT3_CCLE,HUP-T3_COSMIC,HUP-T3_EGA,HUP-T3_GDC	HUPT3
HUP-T3_GDC	HUPT3	HUPT3_CCLE,HUP-T3_COSMIC,HUP-T3_EGA,HUP-T3_GDC		HUPT3_CCLE,HUP-T3_COSMIC,HUP-T3_EGA,HUP-T3_GDC	HUPT3
HUPT4_CCLE	HUPT4	HUPT4_CCLE,HUP-T4_COSMIC,HUP-T4_EGA,HUP-T4_GDC		HUPT4_CCLE,HUP-T4_COSMIC,HUP-T4_EGA,HUP-T4_GDC	HUPT4
HUP-T4_COSMIC	HUPT4	HUPT4_CCLE,HUP-T4_COSMIC,HUP-T4_EGA,HUP-T4_GDC		HUPT4_CCLE,HUP-T4_COSMIC,HUP-T4_EGA,HUP-T4_GDC	HUPT4
HUP-T4_EGA	HUPT4	HUPT4_CCLE,HUP-T4_COSMIC,HUP-T4_EGA,HUP-T4_GDC		HUPT4_CCLE,HUP-T4_COSMIC,HUP-T4_EGA,HUP-T4_GDC	HUPT4
HUP-T4_GDC	HUPT4	HUPT4_CCLE,HUP-T4_COSMIC,HUP-T4_EGA,HUP-T4_GDC		HUPT4_CCLE,HUP-T4_COSMIC,HUP-T4_EGA,HUP-T4_GDC	HUPT4
HUT102_CCLE	HUT102	HUT102_CCLE,HuT_102_GDC		HUT102_CCLE,HuT_102_GDC	HUT102,HT102
HuT_102_GDC	HUT102	HUT102_CCLE,HuT_102_GDC		HUT102_CCLE,HuT_102_GDC	HUT102,HT102
HUT78_CCLE	HUT78	HUT78_CCLE,HuT_78_GDC	H9_COSMIC	H9_COSMIC,HUT78_CCLE,HuT_78_GDC	H9,HUT78,HT78
HuT_78_GDC	HUT78	HUT78_CCLE,HuT_78_GDC	H9_COSMIC	H9_COSMIC,HUT78_CCLE,HuT_78_GDC	H9,HUT78,HT78
HUTU-80_COSMIC	HUTU80	HUTU-80_COSMIC,HuTu_80_GDC		HUTU-80_COSMIC,HuTu_80_GDC	HUTU80,HT80
HuTu_80_GDC	HUTU80	HUTU-80_COSMIC,HuTu_80_GDC		HUTU-80_COSMIC,HuTu_80_GDC	HUTU80,HT80
IALM_CCLE	IALM	IALM_CCLE,IA-LM_COSMIC,IA-LM_GDC		IALM_CCLE,IA-LM_COSMIC,IA-LM_GDC	IALM
IA-LM_COSMIC	IALM	IALM_CCLE,IA-LM_COSMIC,IA-LM_GDC		IALM_CCLE,IA-LM_COSMIC,IA-LM_GDC	IALM
IA-LM_GDC	IALM	IALM_CCLE,IA-LM_COSMIC,IA-LM_GDC		IALM_CCLE,IA-LM_COSMIC,IA-LM_GDC	IALM
IGR-1_COSMIC	IGR1	IGR-1_COSMIC,IGR-1_GDC		IGR-1_COSMIC,IGR-1_GDC	IGR1
IGR-1_GDC	IGR1	IGR-1_COSMIC,IGR-1_GDC		IGR-1_COSMIC,IGR-1_GDC	IGR1
IGR37_CCLE	IGR37	IGR37_CCLE,IGR-37_COSMIC,IGR-37_EGA,IGR-37_GDC	IGR39_CCLE	IGR37_CCLE,IGR-37_COSMIC,IGR-37_EGA,IGR-37_GDC,IGR39_CCLE	IGR37,IGR39
IGR-37_COSMIC	IGR37	IGR37_CCLE,IGR-37_COSMIC,IGR-37_EGA,IGR-37_GDC	IGR39_CCLE	IGR37_CCLE,IGR-37_COSMIC,IGR-37_EGA,IGR-37_GDC,IGR39_CCLE	IGR37,IGR39
IGR-37_EGA	IGR37	IGR37_CCLE,IGR-37_COSMIC,IGR-37_EGA,IGR-37_GDC	IGR39_CCLE	IGR37_CCLE,IGR-37_COSMIC,IGR-37_EGA,IGR-37_GDC,IGR39_CCLE	IGR37,IGR39
IGR-37_GDC	IGR37	IGR37_CCLE,IGR-37_COSMIC,IGR-37_EGA,IGR-37_GDC	IGR39_CCLE	IGR37_CCLE,IGR-37_COSMIC,IGR-37_EGA,IGR-37_GDC,IGR39_CCLE	IGR37,IGR39
IGR39_CCLE	IGR39	IGR39_CCLE	IGR37_CCLE,IGR37_COSMIC,IGR37_EGA,IGR37_GDC	IGR37_CCLE,IGR37_COSMIC,IGR37_EGA,IGR37_GDC,IGR39_CCLE	IGR37,IGR39
IGROV1_CCLE	IGROV1	IGROV1_CCLE,IGROV1_CELLMINER,IGROV-1_COSMIC,IGROV-1_EGA,IGROV1_GDC		IGROV1_CCLE,IGROV1_CELLMINER,IGROV-1_COSMIC,IGROV-1_EGA,IGROV1_GDC	IGROV1
IGROV1_CELLMINER	IGROV1	IGROV1_CCLE,IGROV1_CELLMINER,IGROV-1_COSMIC,IGROV-1_EGA,IGROV1_GDC		IGROV1_CCLE,IGROV1_CELLMINER,IGROV-1_COSMIC,IGROV-1_EGA,IGROV1_GDC	IGROV1
IGROV-1_COSMIC	IGROV1	IGROV1_CCLE,IGROV1_CELLMINER,IGROV-1_COSMIC,IGROV-1_EGA,IGROV1_GDC		IGROV1_CCLE,IGROV1_CELLMINER,IGROV-1_COSMIC,IGROV-1_EGA,IGROV1_GDC	IGROV1
IGROV-1_EGA	IGROV1	IGROV1_CCLE,IGROV1_CELLMINER,IGROV-1_COSMIC,IGROV-1_EGA,IGROV1_GDC		IGROV1_CCLE,IGROV1_CELLMINER,IGROV-1_COSMIC,IGROV-1_EGA,IGROV1_GDC	IGROV1
IGROV1_GDC	IGROV1	IGROV1_CCLE,IGROV1_CELLMINER,IGROV-1_COSMIC,IGROV-1_EGA,IGROV1_GDC		IGROV1_CCLE,IGROV1_CELLMINER,IGROV-1_COSMIC,IGROV-1_EGA,IGROV1_GDC	IGROV1
IHH-4_COSMIC	IHH4	IHH-4_COSMIC		IHH-4_COSMIC	IHH4
IM95_CCLE	IM95	IM95_CCLE,IM-95_COSMIC,IM-95_EGA,IM95_GDC		IM95_CCLE,IM-95_COSMIC,IM-95_EGA,IM95_GDC	IM95
IM-95_COSMIC	IM95	IM95_CCLE,IM-95_COSMIC,IM-95_EGA,IM95_GDC		IM95_CCLE,IM-95_COSMIC,IM-95_EGA,IM95_GDC	IM95
IM-95_EGA	IM95	IM95_CCLE,IM-95_COSMIC,IM-95_EGA,IM95_GDC		IM95_CCLE,IM-95_COSMIC,IM-95_EGA,IM95_GDC	IM95
IM95_GDC	IM95	IM95_CCLE,IM-95_COSMIC,IM-95_EGA,IM95_GDC		IM95_CCLE,IM-95_COSMIC,IM-95_EGA,IM95_GDC	IM95
IM-95M_EGA	IM95M	IM-95M_EGA		IM-95M_EGA	IM95M
IM-9_COSMIC	IM9	IM-9_COSMIC		IM-9_COSMIC	IM9
IMR32_CCLE	IMR32	IMR32_CCLE,IMR-32_EGA,IMR-32_GDC	IMR5_COSMIC	IMR32_CCLE,IMR-32_EGA,IMR-32_GDC,IMR5_COSMIC	IMR32,IMR5
IMR-32_EGA	IMR32	IMR32_CCLE,IMR-32_EGA,IMR-32_GDC	IMR5_COSMIC	IMR32_CCLE,IMR-32_EGA,IMR-32_GDC,IMR5_COSMIC	IMR32,IMR5
IMR-32_GDC	IMR32	IMR32_CCLE,IMR-32_EGA,IMR-32_GDC	IMR5_COSMIC	IMR32_CCLE,IMR-32_EGA,IMR-32_GDC,IMR5_COSMIC	IMR32,IMR5
IMR-5_COSMIC	IMR5	IMR-5_COSMIC	IMR32_CCLE,IMR32_EGA,IMR32_GDC	IMR32_CCLE,IMR32_EGA,IMR32_GDC,IMR-5_COSMIC	IMR32,IMR5
IPC298_CCLE	IPC298	IPC298_CCLE,IPC-298_COSMIC,IPC-298_EGA,IPC-298_GDC		IPC298_CCLE,IPC-298_COSMIC,IPC-298_EGA,IPC-298_GDC	IPC298
IPC-298_COSMIC	IPC298	IPC298_CCLE,IPC-298_COSMIC,IPC-298_EGA,IPC-298_GDC		IPC298_CCLE,IPC-298_COSMIC,IPC-298_EGA,IPC-298_GDC	IPC298
IPC-298_EGA	IPC298	IPC298_CCLE,IPC-298_COSMIC,IPC-298_EGA,IPC-298_GDC		IPC298_CCLE,IPC-298_COSMIC,IPC-298_EGA,IPC-298_GDC	IPC298
IPC-298_GDC	IPC298	IPC298_CCLE,IPC-298_COSMIC,IPC-298_EGA,IPC-298_GDC		IPC298_CCLE,IPC-298_COSMIC,IPC-298_EGA,IPC-298_GDC	IPC298
ISHIKAWAHERAKLIO02ER_CCLE	ISHIKAWAHERAKLIO02ER	ISHIKAWAHERAKLIO02ER_CCLE,Ishikawa__Heraklio__02_ER-_GDC		ISHIKAWAHERAKLIO02ER_CCLE,Ishikawa__Heraklio__02_ER-_GDC	ISHIKAWAHERAKLIO02ER,IH02ER
Ishikawa__Heraklio__02_ER-_GDC	ISHIKAWAHERAKLIO02ER	ISHIKAWAHERAKLIO02ER_CCLE,Ishikawa__Heraklio__02_ER-_GDC		ISHIKAWAHERAKLIO02ER_CCLE,Ishikawa__Heraklio__02_ER-_GDC	ISHIKAWAHERAKLIO02ER,IH02ER
IST-MEL1_COSMIC	ISTMEL1	IST-MEL1_COSMIC		IST-MEL1_COSMIC	ISTMEL1
ISTMES1_CCLE	ISTMES1	ISTMES1_CCLE,IST-MES1_COSMIC,IST-MES1_GDC		ISTMES1_CCLE,IST-MES1_COSMIC,IST-MES1_GDC	ISTMES1
IST-MES1_COSMIC	ISTMES1	ISTMES1_CCLE,IST-MES1_COSMIC,IST-MES1_GDC		ISTMES1_CCLE,IST-MES1_COSMIC,IST-MES1_GDC	ISTMES1
IST-MES1_GDC	ISTMES1	ISTMES1_CCLE,IST-MES1_COSMIC,IST-MES1_GDC		ISTMES1_CCLE,IST-MES1_COSMIC,IST-MES1_GDC	ISTMES1
ISTMES2_CCLE	ISTMES2	ISTMES2_CCLE,IST-MES2_GDC		ISTMES2_CCLE,IST-MES2_GDC	ISTMES2
IST-MES2_GDC	ISTMES2	ISTMES2_CCLE,IST-MES2_GDC		ISTMES2_CCLE,IST-MES2_GDC	ISTMES2
IST-SL1_COSMIC	ISTSL1	IST-SL1_COSMIC		IST-SL1_COSMIC	ISTSL1
IST-SL2_COSMIC	ISTSL2	IST-SL2_COSMIC		IST-SL2_COSMIC	ISTSL2
J82_CCLE	J82	J82_CCLE,J82_COSMIC,J82_GDC		J82_CCLE,J82_COSMIC,J82_GDC	J82
J82_COSMIC	J82	J82_CCLE,J82_COSMIC,J82_GDC		J82_CCLE,J82_COSMIC,J82_GDC	J82
J82_GDC	J82	J82_CCLE,J82_COSMIC,J82_GDC		J82_CCLE,J82_COSMIC,J82_GDC	J82
JAR_COSMIC	JAR	JAR_COSMIC		JAR_COSMIC	JAR
JEG-3_COSMIC	JEG3	JEG-3_COSMIC		JEG-3_COSMIC	JEG3
JEKO1_CCLE	JEKO1	JEKO1_CCLE,JEKO-1_COSMIC,JEKO-1_EGA,JeKo-1_GDC		JEKO1_CCLE,JEKO-1_COSMIC,JEKO-1_EGA,JeKo-1_GDC	JEKO1,JK1
JEKO-1_COSMIC	JEKO1	JEKO1_CCLE,JEKO-1_COSMIC,JEKO-1_EGA,JeKo-1_GDC		JEKO1_CCLE,JEKO-1_COSMIC,JEKO-1_EGA,JeKo-1_GDC	JEKO1,JK1
JEKO-1_EGA	JEKO1	JEKO1_CCLE,JEKO-1_COSMIC,JEKO-1_EGA,JeKo-1_GDC		JEKO1_CCLE,JEKO-1_COSMIC,JEKO-1_EGA,JeKo-1_GDC	JEKO1,JK1
JeKo-1_GDC	JEKO1	JEKO1_CCLE,JEKO-1_COSMIC,JEKO-1_EGA,JeKo-1_GDC		JEKO1_CCLE,JEKO-1_COSMIC,JEKO-1_EGA,JeKo-1_GDC	JEKO1,JK1
JHH1_CCLE	JHH1	JHH1_CCLE,JHH-1_COSMIC,JHH-1_EGA,JHH-1_GDC		JHH1_CCLE,JHH-1_COSMIC,JHH-1_EGA,JHH-1_GDC	JHH1
JHH-1_COSMIC	JHH1	JHH1_CCLE,JHH-1_COSMIC,JHH-1_EGA,JHH-1_GDC		JHH1_CCLE,JHH-1_COSMIC,JHH-1_EGA,JHH-1_GDC	JHH1
JHH-1_EGA	JHH1	JHH1_CCLE,JHH-1_COSMIC,JHH-1_EGA,JHH-1_GDC		JHH1_CCLE,JHH-1_COSMIC,JHH-1_EGA,JHH-1_GDC	JHH1
JHH-1_GDC	JHH1	JHH1_CCLE,JHH-1_COSMIC,JHH-1_EGA,JHH-1_GDC		JHH1_CCLE,JHH-1_COSMIC,JHH-1_EGA,JHH-1_GDC	JHH1
JHH2_CCLE	JHH2	JHH2_CCLE,JHH-2_COSMIC,JHH-2_EGA,JHH-2_GDC		JHH2_CCLE,JHH-2_COSMIC,JHH-2_EGA,JHH-2_GDC	JHH2
JHH-2_COSMIC	JHH2	JHH2_CCLE,JHH-2_COSMIC,JHH-2_EGA,JHH-2_GDC		JHH2_CCLE,JHH-2_COSMIC,JHH-2_EGA,JHH-2_GDC	JHH2
JHH-2_EGA	JHH2	JHH2_CCLE,JHH-2_COSMIC,JHH-2_EGA,JHH-2_GDC		JHH2_CCLE,JHH-2_COSMIC,JHH-2_EGA,JHH-2_GDC	JHH2
JHH-2_GDC	JHH2	JHH2_CCLE,JHH-2_COSMIC,JHH-2_EGA,JHH-2_GDC		JHH2_CCLE,JHH-2_COSMIC,JHH-2_EGA,JHH-2_GDC	JHH2
JHH4_CCLE	JHH4	JHH4_CCLE,JHH-4_COSMIC,JHH-4_EGA,JHH-4_GDC		JHH4_CCLE,JHH-4_COSMIC,JHH-4_EGA,JHH-4_GDC	JHH4
JHH-4_COSMIC	JHH4	JHH4_CCLE,JHH-4_COSMIC,JHH-4_EGA,JHH-4_GDC		JHH4_CCLE,JHH-4_COSMIC,JHH-4_EGA,JHH-4_GDC	JHH4
JHH-4_EGA	JHH4	JHH4_CCLE,JHH-4_COSMIC,JHH-4_EGA,JHH-4_GDC		JHH4_CCLE,JHH-4_COSMIC,JHH-4_EGA,JHH-4_GDC	JHH4
JHH-4_GDC	JHH4	JHH4_CCLE,JHH-4_COSMIC,JHH-4_EGA,JHH-4_GDC		JHH4_CCLE,JHH-4_COSMIC,JHH-4_EGA,JHH-4_GDC	JHH4
JHH5_CCLE	JHH5	JHH5_CCLE,JHH-5_EGA,JHH-5_GDC		JHH5_CCLE,JHH-5_EGA,JHH-5_GDC	JHH5
JHH-5_EGA	JHH5	JHH5_CCLE,JHH-5_EGA,JHH-5_GDC		JHH5_CCLE,JHH-5_EGA,JHH-5_GDC	JHH5
JHH-5_GDC	JHH5	JHH5_CCLE,JHH-5_EGA,JHH-5_GDC		JHH5_CCLE,JHH-5_EGA,JHH-5_GDC	JHH5
JHH6_CCLE	JHH6	JHH6_CCLE,JHH-6_COSMIC,JHH-6_GDC		JHH6_CCLE,JHH-6_COSMIC,JHH-6_GDC	JHH6
JHH-6_COSMIC	JHH6	JHH6_CCLE,JHH-6_COSMIC,JHH-6_GDC		JHH6_CCLE,JHH-6_COSMIC,JHH-6_GDC	JHH6
JHH-6_GDC	JHH6	JHH6_CCLE,JHH-6_COSMIC,JHH-6_GDC		JHH6_CCLE,JHH-6_COSMIC,JHH-6_GDC	JHH6
JHH7_CCLE	JHH7	JHH7_CCLE,JHH-7_COSMIC,JHH-7_EGA,JHH-7_GDC		JHH7_CCLE,JHH-7_COSMIC,JHH-7_EGA,JHH-7_GDC	JHH7
JHH-7_COSMIC	JHH7	JHH7_CCLE,JHH-7_COSMIC,JHH-7_EGA,JHH-7_GDC		JHH7_CCLE,JHH-7_COSMIC,JHH-7_EGA,JHH-7_GDC	JHH7
JHH-7_EGA	JHH7	JHH7_CCLE,JHH-7_COSMIC,JHH-7_EGA,JHH-7_GDC		JHH7_CCLE,JHH-7_COSMIC,JHH-7_EGA,JHH-7_GDC	JHH7
JHH-7_GDC	JHH7	JHH7_CCLE,JHH-7_COSMIC,JHH-7_EGA,JHH-7_GDC		JHH7_CCLE,JHH-7_COSMIC,JHH-7_EGA,JHH-7_GDC	JHH7
JHOC5_CCLE	JHOC5	JHOC5_CCLE,JHOC-5_GDC		JHOC5_CCLE,JHOC-5_GDC	JHOC5
JHOC-5_GDC	JHOC5	JHOC5_CCLE,JHOC-5_GDC		JHOC5_CCLE,JHOC-5_GDC	JHOC5
JHOM1_CCLE	JHOM1	JHOM1_CCLE,JHOM-1_GDC		JHOM1_CCLE,JHOM-1_GDC	JHOM1
JHOM-1_GDC	JHOM1	JHOM1_CCLE,JHOM-1_GDC		JHOM1_CCLE,JHOM-1_GDC	JHOM1
JHOM2B_CCLE	JHOM2B	JHOM2B_CCLE,JHOM-2B_GDC		JHOM2B_CCLE,JHOM-2B_GDC	JHOM2B
JHOM-2B_GDC	JHOM2B	JHOM2B_CCLE,JHOM-2B_GDC		JHOM2B_CCLE,JHOM-2B_GDC	JHOM2B
JHOS2_CCLE	JHOS2	JHOS2_CCLE,JHOS-2_COSMIC,JHOS-2_GDC		JHOS2_CCLE,JHOS-2_COSMIC,JHOS-2_GDC	JHOS2
JHOS-2_COSMIC	JHOS2	JHOS2_CCLE,JHOS-2_COSMIC,JHOS-2_GDC		JHOS2_CCLE,JHOS-2_COSMIC,JHOS-2_GDC	JHOS2
JHOS-2_GDC	JHOS2	JHOS2_CCLE,JHOS-2_COSMIC,JHOS-2_GDC		JHOS2_CCLE,JHOS-2_COSMIC,JHOS-2_GDC	JHOS2
JHOS-3_COSMIC	JHOS3	JHOS-3_COSMIC		JHOS-3_COSMIC	JHOS3
JHOS4_CCLE	JHOS4	JHOS4_CCLE,JHOS-4_COSMIC,JHOS-4_GDC		JHOS4_CCLE,JHOS-4_COSMIC,JHOS-4_GDC	JHOS4
JHOS-4_COSMIC	JHOS4	JHOS4_CCLE,JHOS-4_COSMIC,JHOS-4_GDC		JHOS4_CCLE,JHOS-4_COSMIC,JHOS-4_GDC	JHOS4
JHOS-4_GDC	JHOS4	JHOS4_CCLE,JHOS-4_COSMIC,JHOS-4_GDC		JHOS4_CCLE,JHOS-4_COSMIC,JHOS-4_GDC	JHOS4
JHU-011_COSMIC	JHU011	JHU-011_COSMIC		JHU-011_COSMIC	JHU011
JHU-022_COSMIC	JHU022	JHU-022_COSMIC		JHU-022_COSMIC	JHU022
JHU-029_COSMIC	JHU029	JHU-029_COSMIC		JHU-029_COSMIC	JHU029
JHUEM1_CCLE	JHUEM1	JHUEM1_CCLE,JHUEM-1_GDC		JHUEM1_CCLE,JHUEM-1_GDC	JHUEM1
JHUEM-1_GDC	JHUEM1	JHUEM1_CCLE,JHUEM-1_GDC		JHUEM1_CCLE,JHUEM-1_GDC	JHUEM1
JHUEM2_CCLE	JHUEM2	JHUEM2_CCLE,JHUEM-2_GDC		JHUEM2_CCLE,JHUEM-2_GDC	JHUEM2
JHUEM-2_GDC	JHUEM2	JHUEM2_CCLE,JHUEM-2_GDC		JHUEM2_CCLE,JHUEM-2_GDC	JHUEM2
JHUEM-3_GDC	JHUEM3	JHUEM-3_GDC		JHUEM-3_GDC	JHUEM3
JHUEM7_CCLE	JHUEM7	JHUEM7_CCLE,JHUEM-7_GDC		JHUEM7_CCLE,JHUEM-7_GDC	JHUEM7
JHUEM-7_GDC	JHUEM7	JHUEM7_CCLE,JHUEM-7_GDC		JHUEM7_CCLE,JHUEM-7_GDC	JHUEM7
JIMT1_CCLE	JIMT1	JIMT1_CCLE,JIMT-1_COSMIC,JIMT-1_EGA,JIMT-1_GDC		JIMT1_CCLE,JIMT-1_COSMIC,JIMT-1_EGA,JIMT-1_GDC	JIMT1
JIMT-1_COSMIC	JIMT1	JIMT1_CCLE,JIMT-1_COSMIC,JIMT-1_EGA,JIMT-1_GDC		JIMT1_CCLE,JIMT-1_COSMIC,JIMT-1_EGA,JIMT-1_GDC	JIMT1
JIMT-1_EGA	JIMT1	JIMT1_CCLE,JIMT-1_COSMIC,JIMT-1_EGA,JIMT-1_GDC		JIMT1_CCLE,JIMT-1_COSMIC,JIMT-1_EGA,JIMT-1_GDC	JIMT1
JIMT-1_GDC	JIMT1	JIMT1_CCLE,JIMT-1_COSMIC,JIMT-1_EGA,JIMT-1_GDC		JIMT1_CCLE,JIMT-1_COSMIC,JIMT-1_EGA,JIMT-1_GDC	JIMT1
JIYOYE_EGA	JIYOYE	JIYOYE_EGA	JIYOYEP2003_COSMIC	JIYOYE_EGA,JIYOYEP2003_COSMIC	JIYOYE,JIYOYEP2003
JIYOYEP-2003_COSMIC	JIYOYEP2003	JIYOYEP-2003_COSMIC	JIYOYE_EGA	JIYOYE_EGA,JIYOYEP-2003_COSMIC	JIYOYE,JIYOYEP2003
JJ012_EGA	JJ012	JJ012_EGA		JJ012_EGA	JJ012
JJN3_CCLE	JJN3	JJN3_CCLE,JJN-3_COSMIC,JJN-3_EGA,JJN-3_GDC		JJN3_CCLE,JJN-3_COSMIC,JJN-3_EGA,JJN-3_GDC	JJN3
JJN-3_COSMIC	JJN3	JJN3_CCLE,JJN-3_COSMIC,JJN-3_EGA,JJN-3_GDC		JJN3_CCLE,JJN-3_COSMIC,JJN-3_EGA,JJN-3_GDC	JJN3
JJN-3_EGA	JJN3	JJN3_CCLE,JJN-3_COSMIC,JJN-3_EGA,JJN-3_GDC		JJN3_CCLE,JJN-3_COSMIC,JJN-3_EGA,JJN-3_GDC	JJN3
JJN-3_GDC	JJN3	JJN3_CCLE,JJN-3_COSMIC,JJN-3_EGA,JJN-3_GDC		JJN3_CCLE,JJN-3_COSMIC,JJN-3_EGA,JJN-3_GDC	JJN3
JK1_CCLE	JK1	JK1_CCLE,JK-1_GDC		JK1_CCLE,JK-1_GDC	JK1
JK-1_GDC	JK1	JK1_CCLE,JK-1_GDC		JK1_CCLE,JK-1_GDC	JK1
JL1_CCLE	JL1	JL1_CCLE,JL-1_EGA,JL-1_GDC		JL1_CCLE,JL-1_EGA,JL-1_GDC	JL1
JL-1_EGA	JL1	JL1_CCLE,JL-1_EGA,JL-1_GDC		JL1_CCLE,JL-1_EGA,JL-1_GDC	JL1
JL-1_GDC	JL1	JL1_CCLE,JL-1_EGA,JL-1_GDC		JL1_CCLE,JL-1_EGA,JL-1_GDC	JL1
JM1_CCLE	JM1	JM1_CCLE,JM1_COSMIC,JM1_GDC		JM1_CCLE,JM1_COSMIC,JM1_GDC	JM1
JM1_COSMIC	JM1	JM1_CCLE,JM1_COSMIC,JM1_GDC		JM1_CCLE,JM1_COSMIC,JM1_GDC	JM1
JM1_GDC	JM1	JM1_CCLE,JM1_COSMIC,JM1_GDC		JM1_CCLE,JM1_COSMIC,JM1_GDC	JM1
JMSU1_CCLE	JMSU1	JMSU1_CCLE,JMSU-1_GDC		JMSU1_CCLE,JMSU-1_GDC	JMSU1
JMSU-1_GDC	JMSU1	JMSU1_CCLE,JMSU-1_GDC		JMSU1_CCLE,JMSU-1_GDC	JMSU1
JSC-1_COSMIC	JSC1	JSC-1_COSMIC		JSC-1_COSMIC	JSC1
JURKAT,_CLONE_E6-1_EGA	JURKAT,CLONEE61	JURKAT,_CLONE_E6-1_EGA		_CLONE_E6-1_EGA,JURKAT	CLONEE61,JURKAT
JURKAT_COSMIC	JURKAT	JURKAT_COSMIC,JURKAT_GDC		JURKAT_COSMIC,JURKAT_GDC	JURKAT
JURKAT_GDC	JURKAT	JURKAT_COSMIC,JURKAT_GDC		JURKAT_COSMIC,JURKAT_GDC	JURKAT
JURL-MK1_COSMIC	JURLMK1	JURL-MK1_COSMIC,JURL-MK1_GDC		JURL-MK1_COSMIC,JURL-MK1_GDC	JURLMK1
JURL-MK1_GDC	JURLMK1	JURL-MK1_COSMIC,JURL-MK1_GDC		JURL-MK1_COSMIC,JURL-MK1_GDC	JURLMK1
JVM2_CCLE	JVM2	JVM2_CCLE,JVM-2_COSMIC,JVM-2_GDC		JVM2_CCLE,JVM-2_COSMIC,JVM-2_GDC	JVM2
JVM-2_COSMIC	JVM2	JVM2_CCLE,JVM-2_COSMIC,JVM-2_GDC		JVM2_CCLE,JVM-2_COSMIC,JVM-2_GDC	JVM2
JVM-2_GDC	JVM2	JVM2_CCLE,JVM-2_COSMIC,JVM-2_GDC		JVM2_CCLE,JVM-2_COSMIC,JVM-2_GDC	JVM2
JVM3_CCLE	JVM3	JVM3_CCLE,JVM-3_COSMIC,JVM-3_GDC		JVM3_CCLE,JVM-3_COSMIC,JVM-3_GDC	JVM3
JVM-3_COSMIC	JVM3	JVM3_CCLE,JVM-3_COSMIC,JVM-3_GDC		JVM3_CCLE,JVM-3_COSMIC,JVM-3_GDC	JVM3
JVM-3_GDC	JVM3	JVM3_CCLE,JVM-3_COSMIC,JVM-3_GDC		JVM3_CCLE,JVM-3_COSMIC,JVM-3_GDC	JVM3
K029AX_CCLE	K029AX	K029AX_CCLE,K029AX_GDC		K029AX_CCLE,K029AX_GDC	K029AX
K029AX_GDC	K029AX	K029AX_CCLE,K029AX_GDC		K029AX_CCLE,K029AX_GDC	K029AX
K2_COSMIC	K2	K2_COSMIC		K2_COSMIC	K2
K562_CCLE	K562	K562_CCLE,K_562_CELLMINER,K-562_COSMIC,K-562_EGA,K-562_GDC		K562_CCLE,K_562_CELLMINER,K-562_COSMIC,K-562_EGA,K-562_GDC	K562
K_562_CELLMINER	K562	K562_CCLE,K_562_CELLMINER,K-562_COSMIC,K-562_EGA,K-562_GDC		K562_CCLE,K_562_CELLMINER,K-562_COSMIC,K-562_EGA,K-562_GDC	K562
K-562_COSMIC	K562	K562_CCLE,K_562_CELLMINER,K-562_COSMIC,K-562_EGA,K-562_GDC		K562_CCLE,K_562_CELLMINER,K-562_COSMIC,K-562_EGA,K-562_GDC	K562
K-562_EGA	K562	K562_CCLE,K_562_CELLMINER,K-562_COSMIC,K-562_EGA,K-562_GDC		K562_CCLE,K_562_CELLMINER,K-562_COSMIC,K-562_EGA,K-562_GDC	K562
K-562_GDC	K562	K562_CCLE,K_562_CELLMINER,K-562_COSMIC,K-562_EGA,K-562_GDC		K562_CCLE,K_562_CELLMINER,K-562_COSMIC,K-562_EGA,K-562_GDC	K562
K5_COSMIC	K5	K5_COSMIC		K5_COSMIC	K5
KALS1_CCLE	KALS1	KALS1_CCLE,KALS-1_COSMIC,KALS-1_GDC		KALS1_CCLE,KALS-1_COSMIC,KALS-1_GDC	KALS1
KALS-1_COSMIC	KALS1	KALS1_CCLE,KALS-1_COSMIC,KALS-1_GDC		KALS1_CCLE,KALS-1_COSMIC,KALS-1_GDC	KALS1
KALS-1_GDC	KALS1	KALS1_CCLE,KALS-1_COSMIC,KALS-1_GDC		KALS1_CCLE,KALS-1_COSMIC,KALS-1_GDC	KALS1
KARPAS-1106P_COSMIC	KARPAS1106P	KARPAS-1106P_COSMIC,KARPAS-1106P_EGA		KARPAS-1106P_COSMIC,KARPAS-1106P_EGA	KARPAS1106P
KARPAS-1106P_EGA	KARPAS1106P	KARPAS-1106P_COSMIC,KARPAS-1106P_EGA		KARPAS-1106P_COSMIC,KARPAS-1106P_EGA	KARPAS1106P
KARPAS-231_COSMIC	KARPAS231	KARPAS-231_COSMIC		KARPAS-231_COSMIC	KARPAS231
KARPAS299_CCLE	KARPAS299	KARPAS299_CCLE,KARPAS-299_COSMIC,KARPAS-299_GDC		KARPAS299_CCLE,KARPAS-299_COSMIC,KARPAS-299_GDC	KARPAS299
KARPAS-299_COSMIC	KARPAS299	KARPAS299_CCLE,KARPAS-299_COSMIC,KARPAS-299_GDC		KARPAS299_CCLE,KARPAS-299_COSMIC,KARPAS-299_GDC	KARPAS299
KARPAS-299_GDC	KARPAS299	KARPAS299_CCLE,KARPAS-299_COSMIC,KARPAS-299_GDC		KARPAS299_CCLE,KARPAS-299_COSMIC,KARPAS-299_GDC	KARPAS299
KARPAS-422_COSMIC	KARPAS422	KARPAS-422_COSMIC,KARPAS-422_EGA,KARPAS-422_GDC	OCILY10_CCLE,OCILY10_EGA	KARPAS-422_COSMIC,KARPAS-422_EGA,KARPAS-422_GDC,OCILY10_CCLE,OCILY10_EGA	KARPAS422,OCILY10
KARPAS-422_EGA	KARPAS422	KARPAS-422_COSMIC,KARPAS-422_EGA,KARPAS-422_GDC	OCILY10_CCLE,OCILY10_EGA	KARPAS-422_COSMIC,KARPAS-422_EGA,KARPAS-422_GDC,OCILY10_CCLE,OCILY10_EGA	KARPAS422,OCILY10
KARPAS-422_GDC	KARPAS422	KARPAS-422_COSMIC,KARPAS-422_EGA,KARPAS-422_GDC	OCILY10_CCLE,OCILY10_EGA	KARPAS-422_COSMIC,KARPAS-422_EGA,KARPAS-422_GDC,OCILY10_CCLE,OCILY10_EGA	KARPAS422,OCILY10
KARPAS-45_COSMIC	KARPAS45	KARPAS-45_COSMIC		KARPAS-45_COSMIC	KARPAS45
KARPAS620_CCLE	KARPAS620	KARPAS620_CCLE,KARPAS-620_COSMIC,KARPAS-620_EGA,KARPAS-620_GDC		KARPAS620_CCLE,KARPAS-620_COSMIC,KARPAS-620_EGA,KARPAS-620_GDC	KARPAS620
KARPAS-620_COSMIC	KARPAS620	KARPAS620_CCLE,KARPAS-620_COSMIC,KARPAS-620_EGA,KARPAS-620_GDC		KARPAS620_CCLE,KARPAS-620_COSMIC,KARPAS-620_EGA,KARPAS-620_GDC	KARPAS620
KARPAS-620_EGA	KARPAS620	KARPAS620_CCLE,KARPAS-620_COSMIC,KARPAS-620_EGA,KARPAS-620_GDC		KARPAS620_CCLE,KARPAS-620_COSMIC,KARPAS-620_EGA,KARPAS-620_GDC	KARPAS620
KARPAS-620_GDC	KARPAS620	KARPAS620_CCLE,KARPAS-620_COSMIC,KARPAS-620_EGA,KARPAS-620_GDC		KARPAS620_CCLE,KARPAS-620_COSMIC,KARPAS-620_EGA,KARPAS-620_GDC	KARPAS620
KASUMI1_CCLE	KASUMI1	KASUMI1_CCLE,KASUMI-1_COSMIC,KASUMI-1_EGA,KASUMI-1_GDC		KASUMI1_CCLE,KASUMI-1_COSMIC,KASUMI-1_EGA,KASUMI-1_GDC	KASUMI1
KASUMI-1_COSMIC	KASUMI1	KASUMI1_CCLE,KASUMI-1_COSMIC,KASUMI-1_EGA,KASUMI-1_GDC		KASUMI1_CCLE,KASUMI-1_COSMIC,KASUMI-1_EGA,KASUMI-1_GDC	KASUMI1
KASUMI-1_EGA	KASUMI1	KASUMI1_CCLE,KASUMI-1_COSMIC,KASUMI-1_EGA,KASUMI-1_GDC		KASUMI1_CCLE,KASUMI-1_COSMIC,KASUMI-1_EGA,KASUMI-1_GDC	KASUMI1
KASUMI-1_GDC	KASUMI1	KASUMI1_CCLE,KASUMI-1_COSMIC,KASUMI-1_EGA,KASUMI-1_GDC		KASUMI1_CCLE,KASUMI-1_COSMIC,KASUMI-1_EGA,KASUMI-1_GDC	KASUMI1
KASUMI2_CCLE	KASUMI2	KASUMI2_CCLE,KASUMI-2_GDC		KASUMI2_CCLE,KASUMI-2_GDC	KASUMI2
KASUMI-2_GDC	KASUMI2	KASUMI2_CCLE,KASUMI-2_GDC		KASUMI2_CCLE,KASUMI-2_GDC	KASUMI2
KASUMI6_CCLE	KASUMI6	KASUMI6_CCLE,Kasumi-6_GDC		KASUMI6_CCLE,Kasumi-6_GDC	KASUMI6,K6
Kasumi-6_GDC	KASUMI6	KASUMI6_CCLE,Kasumi-6_GDC		KASUMI6_CCLE,Kasumi-6_GDC	KASUMI6,K6
KATOIII_CCLE	KATOIII	KATOIII_CCLE,KATOIII_COSMIC,KATO_III_EGA,KATO_III_GDC		KATOIII_CCLE,KATOIII_COSMIC,KATO_III_EGA,KATO_III_GDC	KATOIII
KATOIII_COSMIC	KATOIII	KATOIII_CCLE,KATOIII_COSMIC,KATO_III_EGA,KATO_III_GDC		KATOIII_CCLE,KATOIII_COSMIC,KATO_III_EGA,KATO_III_GDC	KATOIII
KATO_III_EGA	KATOIII	KATOIII_CCLE,KATOIII_COSMIC,KATO_III_EGA,KATO_III_GDC		KATOIII_CCLE,KATOIII_COSMIC,KATO_III_EGA,KATO_III_GDC	KATOIII
KATO_III_GDC	KATOIII	KATOIII_CCLE,KATOIII_COSMIC,KATO_III_EGA,KATO_III_GDC		KATOIII_CCLE,KATOIII_COSMIC,KATO_III_EGA,KATO_III_GDC	KATOIII
KCI-MOH1_EGA	KCIMOH1	KCI-MOH1_EGA		KCI-MOH1_EGA	KCIMOH1
KCL22_CCLE	KCL22	KCL22_CCLE,KCL-22_COSMIC,KCL-22_GDC		KCL22_CCLE,KCL-22_COSMIC,KCL-22_GDC	KCL22
KCL-22_COSMIC	KCL22	KCL22_CCLE,KCL-22_COSMIC,KCL-22_GDC		KCL22_CCLE,KCL-22_COSMIC,KCL-22_GDC	KCL22
KCL-22_GDC	KCL22	KCL22_CCLE,KCL-22_COSMIC,KCL-22_GDC		KCL22_CCLE,KCL-22_COSMIC,KCL-22_GDC	KCL22
KE37_CCLE	KE37	KE37_CCLE,KE-37_COSMIC,KE-37_GDC		KE37_CCLE,KE-37_COSMIC,KE-37_GDC	KE37
KE-37_COSMIC	KE37	KE37_CCLE,KE-37_COSMIC,KE-37_GDC		KE37_CCLE,KE-37_COSMIC,KE-37_GDC	KE37
KE-37_GDC	KE37	KE37_CCLE,KE-37_COSMIC,KE-37_GDC		KE37_CCLE,KE-37_COSMIC,KE-37_GDC	KE37
KE39_CCLE	KE39	KE39_CCLE,KE-39_GDC		KE39_CCLE,KE-39_GDC	KE39
KE-39_GDC	KE39	KE39_CCLE,KE-39_GDC		KE39_CCLE,KE-39_GDC	KE39
KE97_CCLE	KE97	KE97_CCLE,KE-97_GDC		KE97_CCLE,KE-97_GDC	KE97
KE-97_GDC	KE97	KE97_CCLE,KE-97_GDC		KE97_CCLE,KE-97_GDC	KE97
KELLY_CCLE	KELLY	KELLY_CCLE,KELLY_COSMIC,KELLY_EGA,KELLY_GDC		KELLY_CCLE,KELLY_COSMIC,KELLY_EGA,KELLY_GDC	KELLY
KELLY_COSMIC	KELLY	KELLY_CCLE,KELLY_COSMIC,KELLY_EGA,KELLY_GDC		KELLY_CCLE,KELLY_COSMIC,KELLY_EGA,KELLY_GDC	KELLY
KELLY_EGA	KELLY	KELLY_CCLE,KELLY_COSMIC,KELLY_EGA,KELLY_GDC		KELLY_CCLE,KELLY_COSMIC,KELLY_EGA,KELLY_GDC	KELLY
KELLY_GDC	KELLY	KELLY_CCLE,KELLY_COSMIC,KELLY_EGA,KELLY_GDC		KELLY_CCLE,KELLY_COSMIC,KELLY_EGA,KELLY_GDC	KELLY
KG1_CCLE	KG1	KG1_CCLE,KG-1_COSMIC,KG-1_EGA,KG-1_GDC		KG1_CCLE,KG-1_COSMIC,KG-1_EGA,KG-1_GDC	KG1
KG-1-C_GDC	KG1C	KG-1-C_GDC		KG-1-C_GDC	KG1C
KG-1_COSMIC	KG1	KG1_CCLE,KG-1_COSMIC,KG-1_EGA,KG-1_GDC		KG1_CCLE,KG-1_COSMIC,KG-1_EGA,KG-1_GDC	KG1
KG-1_EGA	KG1	KG1_CCLE,KG-1_COSMIC,KG-1_EGA,KG-1_GDC		KG1_CCLE,KG-1_COSMIC,KG-1_EGA,KG-1_GDC	KG1
KG-1_GDC	KG1	KG1_CCLE,KG-1_COSMIC,KG-1_EGA,KG-1_GDC		KG1_CCLE,KG-1_COSMIC,KG-1_EGA,KG-1_GDC	KG1
KGN_COSMIC	KGN	KGN_COSMIC		KGN_COSMIC	KGN
KHM1B_CCLE	KHM1B	KHM1B_CCLE,KHM-1B_EGA,KHM-1B_GDC		KHM1B_CCLE,KHM-1B_EGA,KHM-1B_GDC	KHM1B
KHM-1B_EGA	KHM1B	KHM1B_CCLE,KHM-1B_EGA,KHM-1B_GDC		KHM1B_CCLE,KHM-1B_EGA,KHM-1B_GDC	KHM1B
KHM-1B_GDC	KHM1B	KHM1B_CCLE,KHM-1B_EGA,KHM-1B_GDC		KHM1B_CCLE,KHM-1B_EGA,KHM-1B_GDC	KHM1B
KIJK_CCLE	KIJK	KIJK_CCLE,Ki-JK_GDC		KIJK_CCLE,Ki-JK_GDC	KIJK,KJK
Ki-JK_GDC	KIJK	KIJK_CCLE,Ki-JK_GDC		KIJK_CCLE,Ki-JK_GDC	KIJK,KJK
KINGS-1_COSMIC	KINGS1	KINGS-1_COSMIC		KINGS-1_COSMIC	KINGS1
KLE_CCLE	KLE	KLE_CCLE,KLE_COSMIC,KLE_EGA,KLE_GDC		KLE_CCLE,KLE_COSMIC,KLE_EGA,KLE_GDC	KLE
KLE_COSMIC	KLE	KLE_CCLE,KLE_COSMIC,KLE_EGA,KLE_GDC		KLE_CCLE,KLE_COSMIC,KLE_EGA,KLE_GDC	KLE
KLE_EGA	KLE	KLE_CCLE,KLE_COSMIC,KLE_EGA,KLE_GDC		KLE_CCLE,KLE_COSMIC,KLE_EGA,KLE_GDC	KLE
KLE_GDC	KLE	KLE_CCLE,KLE_COSMIC,KLE_EGA,KLE_GDC		KLE_CCLE,KLE_COSMIC,KLE_EGA,KLE_GDC	KLE
KLM-1_EGA	KLM1	KLM-1_EGA		KLM-1_EGA	KLM1
KM12_CCLE	KM12	KM12_CCLE,KM12_CELLMINER,KM12_COSMIC,KM-12_EGA,KM12_GDC		KM12_CCLE,KM12_CELLMINER,KM12_COSMIC,KM-12_EGA,KM12_GDC	KM12
KM12_CELLMINER	KM12	KM12_CCLE,KM12_CELLMINER,KM12_COSMIC,KM-12_EGA,KM12_GDC		KM12_CCLE,KM12_CELLMINER,KM12_COSMIC,KM-12_EGA,KM12_GDC	KM12
KM12_COSMIC	KM12	KM12_CCLE,KM12_CELLMINER,KM12_COSMIC,KM-12_EGA,KM12_GDC		KM12_CCLE,KM12_CELLMINER,KM12_COSMIC,KM-12_EGA,KM12_GDC	KM12
KM-12_EGA	KM12	KM12_CCLE,KM12_CELLMINER,KM12_COSMIC,KM-12_EGA,KM12_GDC		KM12_CCLE,KM12_CELLMINER,KM12_COSMIC,KM-12_EGA,KM12_GDC	KM12
KM12_GDC	KM12	KM12_CCLE,KM12_CELLMINER,KM12_COSMIC,KM-12_EGA,KM12_GDC		KM12_CCLE,KM12_CELLMINER,KM12_COSMIC,KM-12_EGA,KM12_GDC	KM12
KMBC2_CCLE	KMBC2	KMBC2_CCLE,KMBC-2_GDC		KMBC2_CCLE,KMBC-2_GDC	KMBC2
KMBC-2_GDC	KMBC2	KMBC2_CCLE,KMBC-2_GDC		KMBC2_CCLE,KMBC-2_GDC	KMBC2
KMH2ALTERNATIVE_COSMIC	KMH2ALTERNATIVE	KMH2ALTERNATIVE_COSMIC		KMH2ALTERNATIVE_COSMIC	KMH2ALTERNATIVE
KMH2_CCLE	KMH2	KMH2_CCLE,KMH2_COSMIC,KM-H2_GDC		KMH2_CCLE,KMH2_COSMIC,KM-H2_GDC	KMH2
KMH2_COSMIC	KMH2	KMH2_CCLE,KMH2_COSMIC,KM-H2_GDC		KMH2_CCLE,KMH2_COSMIC,KM-H2_GDC	KMH2
KM-H2_GDC	KMH2	KMH2_CCLE,KMH2_COSMIC,KM-H2_GDC		KMH2_CCLE,KMH2_COSMIC,KM-H2_GDC	KMH2
KMM1_CCLE	KMM1	KMM1_CCLE,KMM-1_EGA,KMM-1_GDC		KMM1_CCLE,KMM-1_EGA,KMM-1_GDC	KMM1
KMM-1_EGA	KMM1	KMM1_CCLE,KMM-1_EGA,KMM-1_GDC		KMM1_CCLE,KMM-1_EGA,KMM-1_GDC	KMM1
KMM-1_GDC	KMM1	KMM1_CCLE,KMM-1_EGA,KMM-1_GDC		KMM1_CCLE,KMM-1_EGA,KMM-1_GDC	KMM1
KMOE-2_COSMIC	KMOE2	KMOE-2_COSMIC		KMOE-2_COSMIC	KMOE2
KMRC1_CCLE	KMRC1	KMRC1_CCLE,KMRC-1_COSMIC,KMRC-1_GDC		KMRC1_CCLE,KMRC-1_COSMIC,KMRC-1_GDC	KMRC1
KMRC-1_COSMIC	KMRC1	KMRC1_CCLE,KMRC-1_COSMIC,KMRC-1_GDC		KMRC1_CCLE,KMRC-1_COSMIC,KMRC-1_GDC	KMRC1
KMRC-1_GDC	KMRC1	KMRC1_CCLE,KMRC-1_COSMIC,KMRC-1_GDC		KMRC1_CCLE,KMRC-1_COSMIC,KMRC-1_GDC	KMRC1
KMRC20_CCLE	KMRC20	KMRC20_CCLE,KMRC-20_COSMIC,KMRC-20_GDC		KMRC20_CCLE,KMRC-20_COSMIC,KMRC-20_GDC	KMRC20
KMRC-20_COSMIC	KMRC20	KMRC20_CCLE,KMRC-20_COSMIC,KMRC-20_GDC		KMRC20_CCLE,KMRC-20_COSMIC,KMRC-20_GDC	KMRC20
KMRC-20_GDC	KMRC20	KMRC20_CCLE,KMRC-20_COSMIC,KMRC-20_GDC		KMRC20_CCLE,KMRC-20_COSMIC,KMRC-20_GDC	KMRC20
KMRC2_CCLE	KMRC2	KMRC2_CCLE,KMRC-2_GDC		KMRC2_CCLE,KMRC-2_GDC	KMRC2
KMRC-2_GDC	KMRC2	KMRC2_CCLE,KMRC-2_GDC		KMRC2_CCLE,KMRC-2_GDC	KMRC2
KMRC3_CCLE	KMRC3	KMRC3_CCLE,KMRC-3_GDC		KMRC3_CCLE,KMRC-3_GDC	KMRC3
KMRC-3_GDC	KMRC3	KMRC3_CCLE,KMRC-3_GDC		KMRC3_CCLE,KMRC-3_GDC	KMRC3
KMS11_CCLE	KMS11	KMS11_CCLE,KMS-11_COSMIC,KMS-11_EGA,KMS-11_GDC		KMS11_CCLE,KMS-11_COSMIC,KMS-11_EGA,KMS-11_GDC	KMS11
KMS-11_COSMIC	KMS11	KMS11_CCLE,KMS-11_COSMIC,KMS-11_EGA,KMS-11_GDC		KMS11_CCLE,KMS-11_COSMIC,KMS-11_EGA,KMS-11_GDC	KMS11
KMS-11_EGA	KMS11	KMS11_CCLE,KMS-11_COSMIC,KMS-11_EGA,KMS-11_GDC		KMS11_CCLE,KMS-11_COSMIC,KMS-11_EGA,KMS-11_GDC	KMS11
KMS-11_GDC	KMS11	KMS11_CCLE,KMS-11_COSMIC,KMS-11_EGA,KMS-11_GDC		KMS11_CCLE,KMS-11_COSMIC,KMS-11_EGA,KMS-11_GDC	KMS11
KMS12BM_CCLE	KMS12BM	KMS12BM_CCLE,KMS-12-BM_COSMIC,KMS-12-BM_EGA,KMS-12-BM_GDC		KMS12BM_CCLE,KMS-12-BM_COSMIC,KMS-12-BM_EGA,KMS-12-BM_GDC	KMS12BM
KMS-12-BM_COSMIC	KMS12BM	KMS12BM_CCLE,KMS-12-BM_COSMIC,KMS-12-BM_EGA,KMS-12-BM_GDC		KMS12BM_CCLE,KMS-12-BM_COSMIC,KMS-12-BM_EGA,KMS-12-BM_GDC	KMS12BM
KMS-12-BM_EGA	KMS12BM	KMS12BM_CCLE,KMS-12-BM_COSMIC,KMS-12-BM_EGA,KMS-12-BM_GDC		KMS12BM_CCLE,KMS-12-BM_COSMIC,KMS-12-BM_EGA,KMS-12-BM_GDC	KMS12BM
KMS-12-BM_GDC	KMS12BM	KMS12BM_CCLE,KMS-12-BM_COSMIC,KMS-12-BM_EGA,KMS-12-BM_GDC		KMS12BM_CCLE,KMS-12-BM_COSMIC,KMS-12-BM_EGA,KMS-12-BM_GDC	KMS12BM
KMS-12-PE_EGA	KMS12PE	KMS-12-PE_EGA		KMS-12-PE_EGA	KMS12PE
KMS20_CCLE	KMS20	KMS20_CCLE,KMS-20_GDC		KMS20_CCLE,KMS-20_GDC	KMS20
KMS-20_GDC	KMS20	KMS20_CCLE,KMS-20_GDC		KMS20_CCLE,KMS-20_GDC	KMS20
KMS21BM_CCLE	KMS21BM	KMS21BM_CCLE,KMS-21BM_EGA,KMS-21BM_GDC		KMS21BM_CCLE,KMS-21BM_EGA,KMS-21BM_GDC	KMS21BM
KMS-21BM_EGA	KMS21BM	KMS21BM_CCLE,KMS-21BM_EGA,KMS-21BM_GDC		KMS21BM_CCLE,KMS-21BM_EGA,KMS-21BM_GDC	KMS21BM
KMS-21BM_GDC	KMS21BM	KMS21BM_CCLE,KMS-21BM_EGA,KMS-21BM_GDC		KMS21BM_CCLE,KMS-21BM_EGA,KMS-21BM_GDC	KMS21BM
KMS26_CCLE	KMS26	KMS26_CCLE,KMS-26_EGA,KMS-26_GDC		KMS26_CCLE,KMS-26_EGA,KMS-26_GDC	KMS26
KMS-26_EGA	KMS26	KMS26_CCLE,KMS-26_EGA,KMS-26_GDC		KMS26_CCLE,KMS-26_EGA,KMS-26_GDC	KMS26
KMS-26_GDC	KMS26	KMS26_CCLE,KMS-26_EGA,KMS-26_GDC		KMS26_CCLE,KMS-26_EGA,KMS-26_GDC	KMS26
KMS27_CCLE	KMS27	KMS27_CCLE,KMS-27_EGA,KMS-27_GDC		KMS27_CCLE,KMS-27_EGA,KMS-27_GDC	KMS27
KMS-27_EGA	KMS27	KMS27_CCLE,KMS-27_EGA,KMS-27_GDC		KMS27_CCLE,KMS-27_EGA,KMS-27_GDC	KMS27
KMS-27_GDC	KMS27	KMS27_CCLE,KMS-27_EGA,KMS-27_GDC		KMS27_CCLE,KMS-27_EGA,KMS-27_GDC	KMS27
KMS28BM_CCLE	KMS28BM	KMS28BM_CCLE,KMS-28BM_EGA,KMS-28BM_GDC		KMS28BM_CCLE,KMS-28BM_EGA,KMS-28BM_GDC	KMS28BM
KMS-28BM_EGA	KMS28BM	KMS28BM_CCLE,KMS-28BM_EGA,KMS-28BM_GDC		KMS28BM_CCLE,KMS-28BM_EGA,KMS-28BM_GDC	KMS28BM
KMS-28BM_GDC	KMS28BM	KMS28BM_CCLE,KMS-28BM_EGA,KMS-28BM_GDC		KMS28BM_CCLE,KMS-28BM_EGA,KMS-28BM_GDC	KMS28BM
KMS-28PE_EGA	KMS28PE	KMS-28PE_EGA		KMS-28PE_EGA	KMS28PE
KMS34_CCLE	KMS34	KMS34_CCLE,KMS-34_EGA,KMS-34_GDC		KMS34_CCLE,KMS-34_EGA,KMS-34_GDC	KMS34
KMS-34_EGA	KMS34	KMS34_CCLE,KMS-34_EGA,KMS-34_GDC		KMS34_CCLE,KMS-34_EGA,KMS-34_GDC	KMS34
KMS-34_GDC	KMS34	KMS34_CCLE,KMS-34_EGA,KMS-34_GDC		KMS34_CCLE,KMS-34_EGA,KMS-34_GDC	KMS34
KNS42_CCLE	KNS42	KNS42_CCLE,KNS-42_COSMIC,KNS-42_GDC		KNS42_CCLE,KNS-42_COSMIC,KNS-42_GDC	KNS42
KNS-42_COSMIC	KNS42	KNS42_CCLE,KNS-42_COSMIC,KNS-42_GDC		KNS42_CCLE,KNS-42_COSMIC,KNS-42_GDC	KNS42
KNS-42_GDC	KNS42	KNS42_CCLE,KNS-42_COSMIC,KNS-42_GDC		KNS42_CCLE,KNS-42_COSMIC,KNS-42_GDC	KNS42
KNS60_CCLE	KNS60	KNS60_CCLE,KNS-60_GDC		KNS60_CCLE,KNS-60_GDC	KNS60
KNS-60_GDC	KNS60	KNS60_CCLE,KNS-60_GDC		KNS60_CCLE,KNS-60_GDC	KNS60
KNS62_CCLE	KNS62	KNS62_CCLE,KNS-62_COSMIC,KNS-62_EGA,KNS-62_GDC		KNS62_CCLE,KNS-62_COSMIC,KNS-62_EGA,KNS-62_GDC	KNS62
KNS-62_COSMIC	KNS62	KNS62_CCLE,KNS-62_COSMIC,KNS-62_EGA,KNS-62_GDC		KNS62_CCLE,KNS-62_COSMIC,KNS-62_EGA,KNS-62_GDC	KNS62
KNS-62_EGA	KNS62	KNS62_CCLE,KNS-62_COSMIC,KNS-62_EGA,KNS-62_GDC		KNS62_CCLE,KNS-62_COSMIC,KNS-62_EGA,KNS-62_GDC	KNS62
KNS-62_GDC	KNS62	KNS62_CCLE,KNS-62_COSMIC,KNS-62_EGA,KNS-62_GDC		KNS62_CCLE,KNS-62_COSMIC,KNS-62_EGA,KNS-62_GDC	KNS62
KNS-81-FD_COSMIC	KNS81FD	KNS-81-FD_COSMIC		KNS-81-FD_COSMIC	KNS81FD
KNS-81_GDC	KNS81	KNS-81_GDC		KNS-81_GDC	KNS81
KO52_CCLE	KO52	KO52_CCLE,KO52_COSMIC		KO52_CCLE,KO52_COSMIC	KO52
KO52_COSMIC	KO52	KO52_CCLE,KO52_COSMIC		KO52_CCLE,KO52_COSMIC	KO52
KON_COSMIC	KON	KON_COSMIC		KON_COSMIC	KON
KOPN8_CCLE	KOPN8	KOPN8_CCLE,KOPN-8_COSMIC,KOPN-8_GDC		KOPN8_CCLE,KOPN-8_COSMIC,KOPN-8_GDC	KOPN8
KOPN-8_COSMIC	KOPN8	KOPN8_CCLE,KOPN-8_COSMIC,KOPN-8_GDC		KOPN8_CCLE,KOPN-8_COSMIC,KOPN-8_GDC	KOPN8
KOPN-8_GDC	KOPN8	KOPN8_CCLE,KOPN-8_COSMIC,KOPN-8_GDC		KOPN8_CCLE,KOPN-8_COSMIC,KOPN-8_GDC	KOPN8
KOSC-2_COSMIC	KOSC2	KOSC-2_COSMIC		KOSC-2_COSMIC	KOSC2
KP1N_CCLE	KP1N	KP1N_CCLE,KP-1N_COSMIC	KP1NL_CCLE	KP1N_CCLE,KP-1N_COSMIC,KP1NL_CCLE	KP1N,KP1NL
KP-1N_COSMIC	KP1N	KP1N_CCLE,KP-1N_COSMIC	KP1NL_CCLE	KP1N_CCLE,KP-1N_COSMIC,KP1NL_CCLE	KP1N,KP1NL
KP1NL_CCLE	KP1NL	KP1NL_CCLE	KP1N_CCLE,KP1N_COSMIC	KP1N_CCLE,KP1N_COSMIC,KP1NL_CCLE	KP1N,KP1NL
KP2_CCLE	KP2	KP2_CCLE,KP-2_COSMIC,KP-2_EGA,KP-2_GDC		KP2_CCLE,KP-2_COSMIC,KP-2_EGA,KP-2_GDC	KP2
KP-2_COSMIC	KP2	KP2_CCLE,KP-2_COSMIC,KP-2_EGA,KP-2_GDC		KP2_CCLE,KP-2_COSMIC,KP-2_EGA,KP-2_GDC	KP2
KP-2_EGA	KP2	KP2_CCLE,KP-2_COSMIC,KP-2_EGA,KP-2_GDC		KP2_CCLE,KP-2_COSMIC,KP-2_EGA,KP-2_GDC	KP2
KP-2_GDC	KP2	KP2_CCLE,KP-2_COSMIC,KP-2_EGA,KP-2_GDC		KP2_CCLE,KP-2_COSMIC,KP-2_EGA,KP-2_GDC	KP2
KP3_CCLE	KP3	KP3_CCLE,KP-3_COSMIC,KP-3_EGA,KP-3_GDC		KP3_CCLE,KP-3_COSMIC,KP-3_EGA,KP-3_GDC	KP3
KP-3_COSMIC	KP3	KP3_CCLE,KP-3_COSMIC,KP-3_EGA,KP-3_GDC		KP3_CCLE,KP-3_COSMIC,KP-3_EGA,KP-3_GDC	KP3
KP-3_EGA	KP3	KP3_CCLE,KP-3_COSMIC,KP-3_EGA,KP-3_GDC		KP3_CCLE,KP-3_COSMIC,KP-3_EGA,KP-3_GDC	KP3
KP-3_GDC	KP3	KP3_CCLE,KP-3_COSMIC,KP-3_EGA,KP-3_GDC		KP3_CCLE,KP-3_COSMIC,KP-3_EGA,KP-3_GDC	KP3
KP4_CCLE	KP4	KP4_CCLE,KP-4_COSMIC,KP4_EGA,KP4_GDC		KP4_CCLE,KP-4_COSMIC,KP4_EGA,KP4_GDC	KP4
KP-4_COSMIC	KP4	KP4_CCLE,KP-4_COSMIC,KP4_EGA,KP4_GDC		KP4_CCLE,KP-4_COSMIC,KP4_EGA,KP4_GDC	KP4
KP4_EGA	KP4	KP4_CCLE,KP-4_COSMIC,KP4_EGA,KP4_GDC		KP4_CCLE,KP-4_COSMIC,KP4_EGA,KP4_GDC	KP4
KP4_GDC	KP4	KP4_CCLE,KP-4_COSMIC,KP4_EGA,KP4_GDC		KP4_CCLE,KP-4_COSMIC,KP4_EGA,KP4_GDC	KP4
KPL1_CCLE	KPL1	KPL1_CCLE,KPL-1_EGA,KPL-1_GDC	MCF7_CCLE,MCF7_CELLMINER,MCF7_COSMIC,MCF7_EGA,MCF7_GDC	KPL1_CCLE,KPL-1_EGA,KPL-1_GDC,MCF7_CCLE,MCF7_CELLMINER,MCF7_COSMIC,MCF7_EGA,MCF7_GDC	KPL1,MCF7
KPL-1_EGA	KPL1	KPL1_CCLE,KPL-1_EGA,KPL-1_GDC	MCF7_CCLE,MCF7_CELLMINER,MCF7_COSMIC,MCF7_EGA,MCF7_GDC	KPL1_CCLE,KPL-1_EGA,KPL-1_GDC,MCF7_CCLE,MCF7_CELLMINER,MCF7_COSMIC,MCF7_EGA,MCF7_GDC	KPL1,MCF7
KPL-1_GDC	KPL1	KPL1_CCLE,KPL-1_EGA,KPL-1_GDC	MCF7_CCLE,MCF7_CELLMINER,MCF7_COSMIC,MCF7_EGA,MCF7_GDC	KPL1_CCLE,KPL-1_EGA,KPL-1_GDC,MCF7_CCLE,MCF7_CELLMINER,MCF7_COSMIC,MCF7_EGA,MCF7_GDC	KPL1,MCF7
KPL-4_EGA	KPL4	KPL-4_EGA		KPL-4_EGA	KPL4
KPNRTBM1_CCLE	KPNRTBM1	KPNRTBM1_CCLE,KP-N-RT-BM-1_COSMIC,KP-N-RT-BM-1_GDC		KPNRTBM1_CCLE,KP-N-RT-BM-1_COSMIC,KP-N-RT-BM-1_GDC	KPNRTBM1
KP-N-RT-BM-1_COSMIC	KPNRTBM1	KPNRTBM1_CCLE,KP-N-RT-BM-1_COSMIC,KP-N-RT-BM-1_GDC		KPNRTBM1_CCLE,KP-N-RT-BM-1_COSMIC,KP-N-RT-BM-1_GDC	KPNRTBM1
KP-N-RT-BM-1_GDC	KPNRTBM1	KPNRTBM1_CCLE,KP-N-RT-BM-1_COSMIC,KP-N-RT-BM-1_GDC		KPNRTBM1_CCLE,KP-N-RT-BM-1_COSMIC,KP-N-RT-BM-1_GDC	KPNRTBM1
KPNSI9S_CCLE	KPNSI9S	KPNSI9S_CCLE,KP-N-SI9s_GDC		KPNSI9S_CCLE,KP-N-SI9s_GDC	KPNSI9S,KPNSI9
KP-N-SI9s_GDC	KPNSI9S	KPNSI9S_CCLE,KP-N-SI9s_GDC		KPNSI9S_CCLE,KP-N-SI9s_GDC	KPNSI9S,KPNSI9
KPNYN_CCLE	KPNYN	KPNYN_CCLE,KP-N-YN_COSMIC,KP-N-YN_GDC		KPNYN_CCLE,KP-N-YN_COSMIC,KP-N-YN_GDC	KPNYN
KP-N-YN_COSMIC	KPNYN	KPNYN_CCLE,KP-N-YN_COSMIC,KP-N-YN_GDC		KPNYN_CCLE,KP-N-YN_COSMIC,KP-N-YN_GDC	KPNYN
KP-N-YN_GDC	KPNYN	KPNYN_CCLE,KP-N-YN_COSMIC,KP-N-YN_GDC		KPNYN_CCLE,KP-N-YN_COSMIC,KP-N-YN_GDC	KPNYN
KP-N-YS_COSMIC	KPNYS	KP-N-YS_COSMIC		KP-N-YS_COSMIC	KPNYS
KS1_CCLE	KS1	KS1_CCLE,KS-1_COSMIC,KS-1_GDC		KS1_CCLE,KS-1_COSMIC,KS-1_GDC	KS1
KS-1_COSMIC	KS1	KS1_CCLE,KS-1_COSMIC,KS-1_GDC		KS1_CCLE,KS-1_COSMIC,KS-1_GDC	KS1
KS-1_GDC	KS1	KS1_CCLE,KS-1_COSMIC,KS-1_GDC		KS1_CCLE,KS-1_COSMIC,KS-1_GDC	KS1
KU1919_CCLE	KU1919	KU1919_CCLE,KU-19-19_COSMIC,KU-19-19_GDC		KU1919_CCLE,KU-19-19_COSMIC,KU-19-19_GDC	KU1919
KU-19-19_COSMIC	KU1919	KU1919_CCLE,KU-19-19_COSMIC,KU-19-19_GDC		KU1919_CCLE,KU-19-19_COSMIC,KU-19-19_GDC	KU1919
KU-19-19_GDC	KU1919	KU1919_CCLE,KU-19-19_COSMIC,KU-19-19_GDC		KU1919_CCLE,KU-19-19_COSMIC,KU-19-19_GDC	KU1919
KU812_CCLE	KU812	KU812_CCLE,KU812_COSMIC,KU812_EGA,KU812_GDC		KU812_CCLE,KU812_COSMIC,KU812_EGA,KU812_GDC	KU812
KU812_COSMIC	KU812	KU812_CCLE,KU812_COSMIC,KU812_EGA,KU812_GDC		KU812_CCLE,KU812_COSMIC,KU812_EGA,KU812_GDC	KU812
KU812_EGA	KU812	KU812_CCLE,KU812_COSMIC,KU812_EGA,KU812_GDC		KU812_CCLE,KU812_COSMIC,KU812_EGA,KU812_GDC	KU812
KU812_GDC	KU812	KU812_CCLE,KU812_COSMIC,KU812_EGA,KU812_GDC		KU812_CCLE,KU812_COSMIC,KU812_EGA,KU812_GDC	KU812
KURAMOCHI_CCLE	KURAMOCHI	KURAMOCHI_CCLE,KURAMOCHI_COSMIC,KURAMOCHI_EGA,KURAMOCHI_GDC		KURAMOCHI_CCLE,KURAMOCHI_COSMIC,KURAMOCHI_EGA,KURAMOCHI_GDC	KURAMOCHI
KURAMOCHI_COSMIC	KURAMOCHI	KURAMOCHI_CCLE,KURAMOCHI_COSMIC,KURAMOCHI_EGA,KURAMOCHI_GDC		KURAMOCHI_CCLE,KURAMOCHI_COSMIC,KURAMOCHI_EGA,KURAMOCHI_GDC	KURAMOCHI
KURAMOCHI_EGA	KURAMOCHI	KURAMOCHI_CCLE,KURAMOCHI_COSMIC,KURAMOCHI_EGA,KURAMOCHI_GDC		KURAMOCHI_CCLE,KURAMOCHI_COSMIC,KURAMOCHI_EGA,KURAMOCHI_GDC	KURAMOCHI
KURAMOCHI_GDC	KURAMOCHI	KURAMOCHI_CCLE,KURAMOCHI_COSMIC,KURAMOCHI_EGA,KURAMOCHI_GDC		KURAMOCHI_CCLE,KURAMOCHI_COSMIC,KURAMOCHI_EGA,KURAMOCHI_GDC	KURAMOCHI
KY821_COSMIC	KY821	KY821_COSMIC		KY821_COSMIC	KY821
KYAE-1_COSMIC	KYAE1	KYAE-1_COSMIC		KYAE-1_COSMIC	KYAE1
KYM1_CCLE	KYM1	KYM1_CCLE,KYM-1_COSMIC,KYM-1_GDC		KYM1_CCLE,KYM-1_COSMIC,KYM-1_GDC	KYM1
KYM-1_COSMIC	KYM1	KYM1_CCLE,KYM-1_COSMIC,KYM-1_GDC		KYM1_CCLE,KYM-1_COSMIC,KYM-1_GDC	KYM1
KYM-1_GDC	KYM1	KYM1_CCLE,KYM-1_COSMIC,KYM-1_GDC		KYM1_CCLE,KYM-1_COSMIC,KYM-1_GDC	KYM1
KYO1_CCLE	KYO1	KYO1_CCLE,KYO-1_GDC		KYO1_CCLE,KYO-1_GDC	KYO1
KYO-1_GDC	KYO1	KYO1_CCLE,KYO-1_GDC		KYO1_CCLE,KYO-1_GDC	KYO1
KYSE140_CCLE	KYSE140	KYSE140_CCLE,KYSE-140_COSMIC,KYSE-140_EGA		KYSE140_CCLE,KYSE-140_COSMIC,KYSE-140_EGA	KYSE140
KYSE-140_COSMIC	KYSE140	KYSE140_CCLE,KYSE-140_COSMIC,KYSE-140_EGA		KYSE140_CCLE,KYSE-140_COSMIC,KYSE-140_EGA	KYSE140
KYSE-140_EGA	KYSE140	KYSE140_CCLE,KYSE-140_COSMIC,KYSE-140_EGA		KYSE140_CCLE,KYSE-140_COSMIC,KYSE-140_EGA	KYSE140
KYSE150_CCLE	KYSE150	KYSE150_CCLE,KYSE-150_COSMIC,KYSE-150_EGA,KYSE-150_GDC		KYSE150_CCLE,KYSE-150_COSMIC,KYSE-150_EGA,KYSE-150_GDC	KYSE150
KYSE-150_COSMIC	KYSE150	KYSE150_CCLE,KYSE-150_COSMIC,KYSE-150_EGA,KYSE-150_GDC		KYSE150_CCLE,KYSE-150_COSMIC,KYSE-150_EGA,KYSE-150_GDC	KYSE150
KYSE-150_EGA	KYSE150	KYSE150_CCLE,KYSE-150_COSMIC,KYSE-150_EGA,KYSE-150_GDC		KYSE150_CCLE,KYSE-150_COSMIC,KYSE-150_EGA,KYSE-150_GDC	KYSE150
KYSE-150_GDC	KYSE150	KYSE150_CCLE,KYSE-150_COSMIC,KYSE-150_EGA,KYSE-150_GDC		KYSE150_CCLE,KYSE-150_COSMIC,KYSE-150_EGA,KYSE-150_GDC	KYSE150
KYSE180_CCLE	KYSE180	KYSE180_CCLE,KYSE-180_COSMIC,KYSE-180_EGA,KYSE-180_GDC		KYSE180_CCLE,KYSE-180_COSMIC,KYSE-180_EGA,KYSE-180_GDC	KYSE180
KYSE-180_COSMIC	KYSE180	KYSE180_CCLE,KYSE-180_COSMIC,KYSE-180_EGA,KYSE-180_GDC		KYSE180_CCLE,KYSE-180_COSMIC,KYSE-180_EGA,KYSE-180_GDC	KYSE180
KYSE-180_EGA	KYSE180	KYSE180_CCLE,KYSE-180_COSMIC,KYSE-180_EGA,KYSE-180_GDC		KYSE180_CCLE,KYSE-180_COSMIC,KYSE-180_EGA,KYSE-180_GDC	KYSE180
KYSE-180_GDC	KYSE180	KYSE180_CCLE,KYSE-180_COSMIC,KYSE-180_EGA,KYSE-180_GDC		KYSE180_CCLE,KYSE-180_COSMIC,KYSE-180_EGA,KYSE-180_GDC	KYSE180
KYSE-220_COSMIC	KYSE220	KYSE-220_COSMIC		KYSE-220_COSMIC	KYSE220
KYSE270_CCLE	KYSE270	KYSE270_CCLE,KYSE-270_COSMIC,KYSE-270_EGA,KYSE-270_GDC		KYSE270_CCLE,KYSE-270_COSMIC,KYSE-270_EGA,KYSE-270_GDC	KYSE270
KYSE-270_COSMIC	KYSE270	KYSE270_CCLE,KYSE-270_COSMIC,KYSE-270_EGA,KYSE-270_GDC		KYSE270_CCLE,KYSE-270_COSMIC,KYSE-270_EGA,KYSE-270_GDC	KYSE270
KYSE-270_EGA	KYSE270	KYSE270_CCLE,KYSE-270_COSMIC,KYSE-270_EGA,KYSE-270_GDC		KYSE270_CCLE,KYSE-270_COSMIC,KYSE-270_EGA,KYSE-270_GDC	KYSE270
KYSE-270_GDC	KYSE270	KYSE270_CCLE,KYSE-270_COSMIC,KYSE-270_EGA,KYSE-270_GDC		KYSE270_CCLE,KYSE-270_COSMIC,KYSE-270_EGA,KYSE-270_GDC	KYSE270
KYSE30_CCLE	KYSE30	KYSE30_CCLE,KYSE-30_COSMIC,KYSE-30_EGA,KYSE-30_GDC		KYSE30_CCLE,KYSE-30_COSMIC,KYSE-30_EGA,KYSE-30_GDC	KYSE30
KYSE-30_COSMIC	KYSE30	KYSE30_CCLE,KYSE-30_COSMIC,KYSE-30_EGA,KYSE-30_GDC		KYSE30_CCLE,KYSE-30_COSMIC,KYSE-30_EGA,KYSE-30_GDC	KYSE30
KYSE-30_EGA	KYSE30	KYSE30_CCLE,KYSE-30_COSMIC,KYSE-30_EGA,KYSE-30_GDC		KYSE30_CCLE,KYSE-30_COSMIC,KYSE-30_EGA,KYSE-30_GDC	KYSE30
KYSE-30_GDC	KYSE30	KYSE30_CCLE,KYSE-30_COSMIC,KYSE-30_EGA,KYSE-30_GDC		KYSE30_CCLE,KYSE-30_COSMIC,KYSE-30_EGA,KYSE-30_GDC	KYSE30
KYSE410_CCLE	KYSE410	KYSE410_CCLE,KYSE-410_COSMIC,KYSE-410_GDC		KYSE410_CCLE,KYSE-410_COSMIC,KYSE-410_GDC	KYSE410
KYSE-410_COSMIC	KYSE410	KYSE410_CCLE,KYSE-410_COSMIC,KYSE-410_GDC		KYSE410_CCLE,KYSE-410_COSMIC,KYSE-410_GDC	KYSE410
KYSE-410_GDC	KYSE410	KYSE410_CCLE,KYSE-410_COSMIC,KYSE-410_GDC		KYSE410_CCLE,KYSE-410_COSMIC,KYSE-410_GDC	KYSE410
KYSE450_CCLE	KYSE450	KYSE450_CCLE,KYSE-450_COSMIC,KYSE-450_EGA,KYSE-450_GDC		KYSE450_CCLE,KYSE-450_COSMIC,KYSE-450_EGA,KYSE-450_GDC	KYSE450
KYSE-450_COSMIC	KYSE450	KYSE450_CCLE,KYSE-450_COSMIC,KYSE-450_EGA,KYSE-450_GDC		KYSE450_CCLE,KYSE-450_COSMIC,KYSE-450_EGA,KYSE-450_GDC	KYSE450
KYSE-450_EGA	KYSE450	KYSE450_CCLE,KYSE-450_COSMIC,KYSE-450_EGA,KYSE-450_GDC		KYSE450_CCLE,KYSE-450_COSMIC,KYSE-450_EGA,KYSE-450_GDC	KYSE450
KYSE-450_GDC	KYSE450	KYSE450_CCLE,KYSE-450_COSMIC,KYSE-450_EGA,KYSE-450_GDC		KYSE450_CCLE,KYSE-450_COSMIC,KYSE-450_EGA,KYSE-450_GDC	KYSE450
KYSE-50_COSMIC	KYSE50	KYSE-50_COSMIC		KYSE-50_COSMIC	KYSE50
KYSE510_CCLE	KYSE510	KYSE510_CCLE,KYSE-510_COSMIC,KYSE-510_EGA,KYSE-510_GDC		KYSE510_CCLE,KYSE-510_COSMIC,KYSE-510_EGA,KYSE-510_GDC	KYSE510
KYSE-510_COSMIC	KYSE510	KYSE510_CCLE,KYSE-510_COSMIC,KYSE-510_EGA,KYSE-510_GDC		KYSE510_CCLE,KYSE-510_COSMIC,KYSE-510_EGA,KYSE-510_GDC	KYSE510
KYSE-510_EGA	KYSE510	KYSE510_CCLE,KYSE-510_COSMIC,KYSE-510_EGA,KYSE-510_GDC		KYSE510_CCLE,KYSE-510_COSMIC,KYSE-510_EGA,KYSE-510_GDC	KYSE510
KYSE-510_GDC	KYSE510	KYSE510_CCLE,KYSE-510_COSMIC,KYSE-510_EGA,KYSE-510_GDC		KYSE510_CCLE,KYSE-510_COSMIC,KYSE-510_EGA,KYSE-510_GDC	KYSE510
KYSE520_CCLE	KYSE520	KYSE520_CCLE,KYSE-520_COSMIC,KYSE-520_EGA,KYSE-520_GDC		KYSE520_CCLE,KYSE-520_COSMIC,KYSE-520_EGA,KYSE-520_GDC	KYSE520
KYSE-520_COSMIC	KYSE520	KYSE520_CCLE,KYSE-520_COSMIC,KYSE-520_EGA,KYSE-520_GDC		KYSE520_CCLE,KYSE-520_COSMIC,KYSE-520_EGA,KYSE-520_GDC	KYSE520
KYSE-520_EGA	KYSE520	KYSE520_CCLE,KYSE-520_COSMIC,KYSE-520_EGA,KYSE-520_GDC		KYSE520_CCLE,KYSE-520_COSMIC,KYSE-520_EGA,KYSE-520_GDC	KYSE520
KYSE-520_GDC	KYSE520	KYSE520_CCLE,KYSE-520_COSMIC,KYSE-520_EGA,KYSE-520_GDC		KYSE520_CCLE,KYSE-520_COSMIC,KYSE-520_EGA,KYSE-520_GDC	KYSE520
KYSE70_CCLE	KYSE70	KYSE70_CCLE,KYSE-70_COSMIC,KYSE-70_EGA,KYSE-70_GDC		KYSE70_CCLE,KYSE-70_COSMIC,KYSE-70_EGA,KYSE-70_GDC	KYSE70
KYSE-70_COSMIC	KYSE70	KYSE70_CCLE,KYSE-70_COSMIC,KYSE-70_EGA,KYSE-70_GDC		KYSE70_CCLE,KYSE-70_COSMIC,KYSE-70_EGA,KYSE-70_GDC	KYSE70
KYSE-70_EGA	KYSE70	KYSE70_CCLE,KYSE-70_COSMIC,KYSE-70_EGA,KYSE-70_GDC		KYSE70_CCLE,KYSE-70_COSMIC,KYSE-70_EGA,KYSE-70_GDC	KYSE70
KYSE-70_GDC	KYSE70	KYSE70_CCLE,KYSE-70_COSMIC,KYSE-70_EGA,KYSE-70_GDC		KYSE70_CCLE,KYSE-70_COSMIC,KYSE-70_EGA,KYSE-70_GDC	KYSE70
L1236_CCLE	L1236	L1236_CCLE,L-1236_COSMIC,L-1236_GDC		L1236_CCLE,L-1236_COSMIC,L-1236_GDC	L1236
L-1236_COSMIC	L1236	L1236_CCLE,L-1236_COSMIC,L-1236_GDC		L1236_CCLE,L-1236_COSMIC,L-1236_GDC	L1236
L-1236_GDC	L1236	L1236_CCLE,L-1236_COSMIC,L-1236_GDC		L1236_CCLE,L-1236_COSMIC,L-1236_GDC	L1236
L33_CCLE	L33	L33_CCLE,L33_GDC		L33_CCLE,L33_GDC	L33
L33_GDC	L33	L33_CCLE,L33_GDC		L33_CCLE,L33_GDC	L33
L363_CCLE	L363	L363_CCLE,L-363_COSMIC,L-363_EGA,L-363_GDC		L363_CCLE,L-363_COSMIC,L-363_EGA,L-363_GDC	L363
L-363_COSMIC	L363	L363_CCLE,L-363_COSMIC,L-363_EGA,L-363_GDC		L363_CCLE,L-363_COSMIC,L-363_EGA,L-363_GDC	L363
L-363_EGA	L363	L363_CCLE,L-363_COSMIC,L-363_EGA,L-363_GDC		L363_CCLE,L-363_COSMIC,L-363_EGA,L-363_GDC	L363
L-363_GDC	L363	L363_CCLE,L-363_COSMIC,L-363_EGA,L-363_GDC		L363_CCLE,L-363_COSMIC,L-363_EGA,L-363_GDC	L363
L428_CCLE	L428	L428_CCLE,L-428_COSMIC,L-428_GDC		L428_CCLE,L-428_COSMIC,L-428_GDC	L428
L-428_COSMIC	L428	L428_CCLE,L-428_COSMIC,L-428_GDC		L428_CCLE,L-428_COSMIC,L-428_GDC	L428
L-428_GDC	L428	L428_CCLE,L-428_COSMIC,L-428_GDC		L428_CCLE,L-428_COSMIC,L-428_GDC	L428
L540_CCLE	L540	L540_CCLE,L-540_COSMIC,L-540_GDC		L540_CCLE,L-540_COSMIC,L-540_GDC	L540
L-540_COSMIC	L540	L540_CCLE,L-540_COSMIC,L-540_GDC		L540_CCLE,L-540_COSMIC,L-540_GDC	L540
L-540_GDC	L540	L540_CCLE,L-540_COSMIC,L-540_GDC		L540_CCLE,L-540_COSMIC,L-540_GDC	L540
LAMA-84_COSMIC	LAMA84	LAMA-84_COSMIC,LAMA-84_GDC		LAMA-84_COSMIC,LAMA-84_GDC	LAMA84
LAMA-84_GDC	LAMA84	LAMA-84_COSMIC,LAMA-84_GDC		LAMA-84_COSMIC,LAMA-84_GDC	LAMA84
LAN-6_COSMIC	LAN6	LAN-6_COSMIC		LAN-6_COSMIC	LAN6
LB1047-RCC_COSMIC	LB1047RCC	LB1047-RCC_COSMIC		LB1047-RCC_COSMIC	LB1047RCC
LB2241-RCC_COSMIC	LB2241RCC	LB2241-RCC_COSMIC		LB2241-RCC_COSMIC	LB2241RCC
LB2518-MEL_COSMIC	LB2518MEL	LB2518-MEL_COSMIC		LB2518-MEL_COSMIC	LB2518MEL
LB373-MEL-D_COSMIC	LB373MELD	LB373-MEL-D_COSMIC		LB373-MEL-D_COSMIC	LB373MELD
LB647-SCLC_COSMIC	LB647SCLC	LB647-SCLC_COSMIC		LB647-SCLC_COSMIC	LB647SCLC
LB771-HNC_COSMIC	LB771HNC	LB771-HNC_COSMIC		LB771-HNC_COSMIC	LB771HNC
LB831-BLC_COSMIC	LB831BLC	LB831-BLC_COSMIC		LB831-BLC_COSMIC	LB831BLC
LB996-RCC_COSMIC	LB996RCC	LB996-RCC_COSMIC		LB996-RCC_COSMIC	LB996RCC
LC1F_CCLE	LC1F	LC1F_CCLE,LC-1F_GDC	LC1SQSF_CCLE,LC1SQ_COSMIC	LC1F_CCLE,LC-1F_GDC,LC1SQ_COSMIC,LC1SQSF_CCLE	LC1F,LC1SQ,LC1SQSF
LC-1F_GDC	LC1F	LC1F_CCLE,LC-1F_GDC	LC1SQSF_CCLE,LC1SQ_COSMIC	LC1F_CCLE,LC-1F_GDC,LC1SQ_COSMIC,LC1SQSF_CCLE	LC1F,LC1SQ,LC1SQSF
LC-1-SQ_COSMIC	LC1SQ	LC-1-SQ_COSMIC	LC1F_CCLE,LC1F_GDC,LC1SQSF_CCLE	LC1F_CCLE,LC1F_GDC,LC-1-SQ_COSMIC,LC1SQSF_CCLE	LC1F,LC1SQ,LC1SQSF
LC1SQSF_CCLE	LC1SQSF	LC1SQSF_CCLE	LC1SQ_COSMIC,LC1F_CCLE,LC1F_GDC	LC1F_CCLE,LC1F_GDC,LC1SQ_COSMIC,LC1SQSF_CCLE	LC1F,LC1SQ,LC1SQSF
LC-2-AD_COSMIC	LC2AD	LC-2-AD_COSMIC		LC-2-AD_COSMIC	LC2AD
LC4-1_COSMIC	LC41	LC4-1_COSMIC		LC4-1_COSMIC	LC41
LCLC103H_CCLE	LCLC103H	LCLC103H_CCLE,LCLC-103H_COSMIC,LCLC-103H_EGA,LCLC-103H_GDC		LCLC103H_CCLE,LCLC-103H_COSMIC,LCLC-103H_EGA,LCLC-103H_GDC	LCLC103H
LCLC-103H_COSMIC	LCLC103H	LCLC103H_CCLE,LCLC-103H_COSMIC,LCLC-103H_EGA,LCLC-103H_GDC		LCLC103H_CCLE,LCLC-103H_COSMIC,LCLC-103H_EGA,LCLC-103H_GDC	LCLC103H
LCLC-103H_EGA	LCLC103H	LCLC103H_CCLE,LCLC-103H_COSMIC,LCLC-103H_EGA,LCLC-103H_GDC		LCLC103H_CCLE,LCLC-103H_COSMIC,LCLC-103H_EGA,LCLC-103H_GDC	LCLC103H
LCLC-103H_GDC	LCLC103H	LCLC103H_CCLE,LCLC-103H_COSMIC,LCLC-103H_EGA,LCLC-103H_GDC		LCLC103H_CCLE,LCLC-103H_COSMIC,LCLC-103H_EGA,LCLC-103H_GDC	LCLC103H
LCLC97TM1_CCLE	LCLC97TM1	LCLC97TM1_CCLE,LCLC-97TM1_COSMIC,LCLC-97TM1_EGA,LCLC-97TM1_GDC		LCLC97TM1_CCLE,LCLC-97TM1_COSMIC,LCLC-97TM1_EGA,LCLC-97TM1_GDC	LCLC97TM1
LCLC-97TM1_COSMIC	LCLC97TM1	LCLC97TM1_CCLE,LCLC-97TM1_COSMIC,LCLC-97TM1_EGA,LCLC-97TM1_GDC		LCLC97TM1_CCLE,LCLC-97TM1_COSMIC,LCLC-97TM1_EGA,LCLC-97TM1_GDC	LCLC97TM1
LCLC-97TM1_EGA	LCLC97TM1	LCLC97TM1_CCLE,LCLC-97TM1_COSMIC,LCLC-97TM1_EGA,LCLC-97TM1_GDC		LCLC97TM1_CCLE,LCLC-97TM1_COSMIC,LCLC-97TM1_EGA,LCLC-97TM1_GDC	LCLC97TM1
LCLC-97TM1_GDC	LCLC97TM1	LCLC97TM1_CCLE,LCLC-97TM1_COSMIC,LCLC-97TM1_EGA,LCLC-97TM1_GDC		LCLC97TM1_CCLE,LCLC-97TM1_COSMIC,LCLC-97TM1_EGA,LCLC-97TM1_GDC	LCLC97TM1
LI7_CCLE	LI7	LI7_CCLE,Li-7_GDC		LI7_CCLE,Li-7_GDC	LI7,L7
Li-7_GDC	LI7	LI7_CCLE,Li-7_GDC		LI7_CCLE,Li-7_GDC	LI7,L7
LIM1215_COSMIC	LIM1215	LIM1215_COSMIC		LIM1215_COSMIC	LIM1215
LK2_CCLE	LK2	LK2_CCLE,LK-2_COSMIC,LK-2_GDC		LK2_CCLE,LK-2_COSMIC,LK-2_GDC	LK2
LK-2_COSMIC	LK2	LK2_CCLE,LK-2_COSMIC,LK-2_GDC		LK2_CCLE,LK-2_COSMIC,LK-2_GDC	LK2
LK-2_GDC	LK2	LK2_CCLE,LK-2_COSMIC,LK-2_GDC		LK2_CCLE,LK-2_COSMIC,LK-2_GDC	LK2
LMSU_CCLE	LMSU	LMSU_CCLE,LMSU_GDC		LMSU_CCLE,LMSU_GDC	LMSU
LMSU_GDC	LMSU	LMSU_CCLE,LMSU_GDC		LMSU_CCLE,LMSU_GDC	LMSU
LN18_CCLE	LN18	LN18_CCLE,LN-18_COSMIC,LN-18_EGA,LN-18_GDC		LN18_CCLE,LN-18_COSMIC,LN-18_EGA,LN-18_GDC	LN18
LN-18_COSMIC	LN18	LN18_CCLE,LN-18_COSMIC,LN-18_EGA,LN-18_GDC		LN18_CCLE,LN-18_COSMIC,LN-18_EGA,LN-18_GDC	LN18
LN-18_EGA	LN18	LN18_CCLE,LN-18_COSMIC,LN-18_EGA,LN-18_GDC		LN18_CCLE,LN-18_COSMIC,LN-18_EGA,LN-18_GDC	LN18
LN-18_GDC	LN18	LN18_CCLE,LN-18_COSMIC,LN-18_EGA,LN-18_GDC		LN18_CCLE,LN-18_COSMIC,LN-18_EGA,LN-18_GDC	LN18
LN229_CCLE	LN229	LN229_CCLE,LN-229_COSMIC,LN-229_EGA,LN-229_GDC		LN229_CCLE,LN-229_COSMIC,LN-229_EGA,LN-229_GDC	LN229
LN-229_COSMIC	LN229	LN229_CCLE,LN-229_COSMIC,LN-229_EGA,LN-229_GDC		LN229_CCLE,LN-229_COSMIC,LN-229_EGA,LN-229_GDC	LN229
LN-229_EGA	LN229	LN229_CCLE,LN-229_COSMIC,LN-229_EGA,LN-229_GDC		LN229_CCLE,LN-229_COSMIC,LN-229_EGA,LN-229_GDC	LN229
LN-229_GDC	LN229	LN229_CCLE,LN-229_COSMIC,LN-229_EGA,LN-229_GDC		LN229_CCLE,LN-229_COSMIC,LN-229_EGA,LN-229_GDC	LN229
LN-405_COSMIC	LN405	LN-405_COSMIC		LN-405_COSMIC	LN405
LNCAPCLONEFGC_CCLE	LNCAPCLONEFGC	LNCAPCLONEFGC_CCLE,LNCAP-CLONE-FGC_COSMIC,LNCaP_clone_FGC_GDC		LNCAPCLONEFGC_CCLE,LNCAP-CLONE-FGC_COSMIC,LNCaP_clone_FGC_GDC	LNCAPCLONEFGC,LNCPFGC
LNCAP-CLONE-FGC_COSMIC	LNCAPCLONEFGC	LNCAPCLONEFGC_CCLE,LNCAP-CLONE-FGC_COSMIC,LNCaP_clone_FGC_GDC		LNCAPCLONEFGC_CCLE,LNCAP-CLONE-FGC_COSMIC,LNCaP_clone_FGC_GDC	LNCAPCLONEFGC,LNCPFGC
LNCaP_clone_FGC_GDC	LNCAPCLONEFGC	LNCAPCLONEFGC_CCLE,LNCAP-CLONE-FGC_COSMIC,LNCaP_clone_FGC_GDC		LNCAPCLONEFGC_CCLE,LNCAP-CLONE-FGC_COSMIC,LNCaP_clone_FGC_GDC	LNCAPCLONEFGC,LNCPFGC
LNCAP_EGA	LNCAP	LNCAP_EGA		LNCAP_EGA	LNCAP
LNZTA3WT4_COSMIC	LNZTA3WT4	LNZTA3WT4_COSMIC		LNZTA3WT4_COSMIC	LNZTA3WT4
LOUCY_CCLE	LOUCY	LOUCY_CCLE,LOUCY_COSMIC,Loucy_GDC		LOUCY_CCLE,LOUCY_COSMIC,Loucy_GDC	LOUCY,L
LOUCY_COSMIC	LOUCY	LOUCY_CCLE,LOUCY_COSMIC,Loucy_GDC		LOUCY_CCLE,LOUCY_COSMIC,Loucy_GDC	LOUCY,L
Loucy_GDC	LOUCY	LOUCY_CCLE,LOUCY_COSMIC,Loucy_GDC		LOUCY_CCLE,LOUCY_COSMIC,Loucy_GDC	LOUCY,L
LOUNH91_CCLE	LOUNH91	LOUNH91_CCLE,LOU-NH91_COSMIC,LOU-NH91_EGA,LOU-NH91_GDC		LOUNH91_CCLE,LOU-NH91_COSMIC,LOU-NH91_EGA,LOU-NH91_GDC	LOUNH91
LOU-NH91_COSMIC	LOUNH91	LOUNH91_CCLE,LOU-NH91_COSMIC,LOU-NH91_EGA,LOU-NH91_GDC		LOUNH91_CCLE,LOU-NH91_COSMIC,LOU-NH91_EGA,LOU-NH91_GDC	LOUNH91
LOU-NH91_EGA	LOUNH91	LOUNH91_CCLE,LOU-NH91_COSMIC,LOU-NH91_EGA,LOU-NH91_GDC		LOUNH91_CCLE,LOU-NH91_COSMIC,LOU-NH91_EGA,LOU-NH91_GDC	LOUNH91
LOU-NH91_GDC	LOUNH91	LOUNH91_CCLE,LOU-NH91_COSMIC,LOU-NH91_EGA,LOU-NH91_GDC		LOUNH91_CCLE,LOU-NH91_COSMIC,LOU-NH91_EGA,LOU-NH91_GDC	LOUNH91
LOVO_CCLE	LOVO	LOVO_CCLE,LOVO_COSMIC,LOVO_EGA,LoVo_GDC		LOVO_CCLE,LOVO_COSMIC,LOVO_EGA,LoVo_GDC	LOVO,LV
LOVO_COSMIC	LOVO	LOVO_CCLE,LOVO_COSMIC,LOVO_EGA,LoVo_GDC		LOVO_CCLE,LOVO_COSMIC,LOVO_EGA,LoVo_GDC	LOVO,LV
LOVO_EGA	LOVO	LOVO_CCLE,LOVO_COSMIC,LOVO_EGA,LoVo_GDC		LOVO_CCLE,LOVO_COSMIC,LOVO_EGA,LoVo_GDC	LOVO,LV
LoVo_GDC	LOVO	LOVO_CCLE,LOVO_COSMIC,LOVO_EGA,LoVo_GDC		LOVO_CCLE,LOVO_COSMIC,LOVO_EGA,LoVo_GDC	LOVO,LV
LOXIMVI_CCLE	LOXIMVI	LOXIMVI_CCLE,LOXIMVI_CELLMINER,LOXIMVI_COSMIC,LOX-IMVI_EGA,LOX_IMVI_GDC		LOXIMVI_CCLE,LOXIMVI_CELLMINER,LOXIMVI_COSMIC,LOX-IMVI_EGA,LOX_IMVI_GDC	LOXIMVI
LOXIMVI_CELLMINER	LOXIMVI	LOXIMVI_CCLE,LOXIMVI_CELLMINER,LOXIMVI_COSMIC,LOX-IMVI_EGA,LOX_IMVI_GDC		LOXIMVI_CCLE,LOXIMVI_CELLMINER,LOXIMVI_COSMIC,LOX-IMVI_EGA,LOX_IMVI_GDC	LOXIMVI
LOXIMVI_COSMIC	LOXIMVI	LOXIMVI_CCLE,LOXIMVI_CELLMINER,LOXIMVI_COSMIC,LOX-IMVI_EGA,LOX_IMVI_GDC		LOXIMVI_CCLE,LOXIMVI_CELLMINER,LOXIMVI_COSMIC,LOX-IMVI_EGA,LOX_IMVI_GDC	LOXIMVI
LOX-IMVI_EGA	LOXIMVI	LOXIMVI_CCLE,LOXIMVI_CELLMINER,LOXIMVI_COSMIC,LOX-IMVI_EGA,LOX_IMVI_GDC		LOXIMVI_CCLE,LOXIMVI_CELLMINER,LOXIMVI_COSMIC,LOX-IMVI_EGA,LOX_IMVI_GDC	LOXIMVI
LOX_IMVI_GDC	LOXIMVI	LOXIMVI_CCLE,LOXIMVI_CELLMINER,LOXIMVI_COSMIC,LOX-IMVI_EGA,LOX_IMVI_GDC		LOXIMVI_CCLE,LOXIMVI_CELLMINER,LOXIMVI_COSMIC,LOX-IMVI_EGA,LOX_IMVI_GDC	LOXIMVI
LP1_CCLE	LP1	LP1_CCLE,LP-1_COSMIC,LP-1_EGA,LP-1_GDC		LP1_CCLE,LP-1_COSMIC,LP-1_EGA,LP-1_GDC	LP1
LP-1_COSMIC	LP1	LP1_CCLE,LP-1_COSMIC,LP-1_EGA,LP-1_GDC		LP1_CCLE,LP-1_COSMIC,LP-1_EGA,LP-1_GDC	LP1
LP-1_EGA	LP1	LP1_CCLE,LP-1_COSMIC,LP-1_EGA,LP-1_GDC		LP1_CCLE,LP-1_COSMIC,LP-1_EGA,LP-1_GDC	LP1
LP-1_GDC	LP1	LP1_CCLE,LP-1_COSMIC,LP-1_EGA,LP-1_GDC		LP1_CCLE,LP-1_COSMIC,LP-1_EGA,LP-1_GDC	LP1
LS1034_CCLE	LS1034	LS1034_CCLE,LS-1034_COSMIC,LS1034_EGA,LS1034_GDC		LS1034_CCLE,LS-1034_COSMIC,LS1034_EGA,LS1034_GDC	LS1034
LS-1034_COSMIC	LS1034	LS1034_CCLE,LS-1034_COSMIC,LS1034_EGA,LS1034_GDC		LS1034_CCLE,LS-1034_COSMIC,LS1034_EGA,LS1034_GDC	LS1034
LS1034_EGA	LS1034	LS1034_CCLE,LS-1034_COSMIC,LS1034_EGA,LS1034_GDC		LS1034_CCLE,LS-1034_COSMIC,LS1034_EGA,LS1034_GDC	LS1034
LS1034_GDC	LS1034	LS1034_CCLE,LS-1034_COSMIC,LS1034_EGA,LS1034_GDC		LS1034_CCLE,LS-1034_COSMIC,LS1034_EGA,LS1034_GDC	LS1034
LS123_CCLE	LS123	LS123_CCLE,LS-123_COSMIC,LS123_GDC		LS123_CCLE,LS-123_COSMIC,LS123_GDC	LS123
LS-123_COSMIC	LS123	LS123_CCLE,LS-123_COSMIC,LS123_GDC		LS123_CCLE,LS-123_COSMIC,LS123_GDC	LS123
LS123_GDC	LS123	LS123_CCLE,LS-123_COSMIC,LS123_GDC		LS123_CCLE,LS-123_COSMIC,LS123_GDC	LS123
LS_174T_EGA	LS174T	LS_174T_EGA		LS_174T_EGA	LS174T
LS180_CCLE	LS180	LS180_CCLE,LS-180_COSMIC,LS_180_EGA,LS_180_GDC		LS180_CCLE,LS-180_COSMIC,LS_180_EGA,LS_180_GDC	LS180
LS-180_COSMIC	LS180	LS180_CCLE,LS-180_COSMIC,LS_180_EGA,LS_180_GDC		LS180_CCLE,LS-180_COSMIC,LS_180_EGA,LS_180_GDC	LS180
LS_180_EGA	LS180	LS180_CCLE,LS-180_COSMIC,LS_180_EGA,LS_180_GDC		LS180_CCLE,LS-180_COSMIC,LS_180_EGA,LS_180_GDC	LS180
LS_180_GDC	LS180	LS180_CCLE,LS-180_COSMIC,LS_180_EGA,LS_180_GDC		LS180_CCLE,LS-180_COSMIC,LS_180_EGA,LS_180_GDC	LS180
LS411N_CCLE	LS411N	LS411N_CCLE,LS-411N_COSMIC,LS411N_GDC		LS411N_CCLE,LS-411N_COSMIC,LS411N_GDC	LS411N
LS-411N_COSMIC	LS411N	LS411N_CCLE,LS-411N_COSMIC,LS411N_GDC		LS411N_CCLE,LS-411N_COSMIC,LS411N_GDC	LS411N
LS411N_GDC	LS411N	LS411N_CCLE,LS-411N_COSMIC,LS411N_GDC		LS411N_CCLE,LS-411N_COSMIC,LS411N_GDC	LS411N
LS513_CCLE	LS513	LS513_CCLE,LS-513_COSMIC,LS513_GDC	HCC1588_CCLE,HCC1588_GDC	HCC1588_CCLE,HCC1588_GDC,LS513_CCLE,LS-513_COSMIC,LS513_GDC	HCC1588,LS513
LS-513_COSMIC	LS513	LS513_CCLE,LS-513_COSMIC,LS513_GDC	HCC1588_CCLE,HCC1588_GDC	HCC1588_CCLE,HCC1588_GDC,LS513_CCLE,LS-513_COSMIC,LS513_GDC	HCC1588,LS513
LS513_GDC	LS513	LS513_CCLE,LS-513_COSMIC,LS513_GDC	HCC1588_CCLE,HCC1588_GDC	HCC1588_CCLE,HCC1588_GDC,LS513_CCLE,LS-513_COSMIC,LS513_GDC	HCC1588,LS513
LU-134-A_COSMIC	LU134A	LU-134-A_COSMIC		LU-134-A_COSMIC	LU134A
LU-135_COSMIC	LU135	LU-135_COSMIC		LU-135_COSMIC	LU135
LU-139_COSMIC	LU139	LU-139_COSMIC		LU-139_COSMIC	LU139
LU-165_COSMIC	LU165	LU-165_COSMIC		LU-165_COSMIC	LU165
LU65_CCLE	LU65	LU65_CCLE,LU-65_COSMIC,LU65_GDC		LU65_CCLE,LU-65_COSMIC,LU65_GDC	LU65
LU-65_COSMIC	LU65	LU65_CCLE,LU-65_COSMIC,LU65_GDC		LU65_CCLE,LU-65_COSMIC,LU65_GDC	LU65
LU65_GDC	LU65	LU65_CCLE,LU-65_COSMIC,LU65_GDC		LU65_CCLE,LU-65_COSMIC,LU65_GDC	LU65
LU-99A_COSMIC	LU99A	LU-99A_COSMIC	LU99_CCLE,LU99_GDC	LU-99A_COSMIC,LU99_CCLE,LU99_GDC	LU99A,LU99
LU99_CCLE	LU99	LU99_CCLE,LU99_GDC	LU99A_COSMIC	LU99A_COSMIC,LU99_CCLE,LU99_GDC	LU99A,LU99
LU99_GDC	LU99	LU99_CCLE,LU99_GDC	LU99A_COSMIC	LU99A_COSMIC,LU99_CCLE,LU99_GDC	LU99A,LU99
LUDLU1_CCLE	LUDLU1	LUDLU1_CCLE,LUDLU-1_GDC		LUDLU1_CCLE,LUDLU-1_GDC	LUDLU1
LUDLU-1_GDC	LUDLU1	LUDLU1_CCLE,LUDLU-1_GDC		LUDLU1_CCLE,LUDLU-1_GDC	LUDLU1
LXF289_CCLE	LXF289	LXF289_CCLE,LXF-289_COSMIC,LXF-289_EGA,LXF-289_GDC		LXF289_CCLE,LXF-289_COSMIC,LXF-289_EGA,LXF-289_GDC	LXF289
LXF-289_COSMIC	LXF289	LXF289_CCLE,LXF-289_COSMIC,LXF-289_EGA,LXF-289_GDC		LXF289_CCLE,LXF-289_COSMIC,LXF-289_EGA,LXF-289_GDC	LXF289
LXF-289_EGA	LXF289	LXF289_CCLE,LXF-289_COSMIC,LXF-289_EGA,LXF-289_GDC		LXF289_CCLE,LXF-289_COSMIC,LXF-289_EGA,LXF-289_GDC	LXF289
LXF-289_GDC	LXF289	LXF289_CCLE,LXF-289_COSMIC,LXF-289_EGA,LXF-289_GDC		LXF289_CCLE,LXF-289_COSMIC,LXF-289_EGA,LXF-289_GDC	LXF289
LXFL529_EGA	LXFL529	LXFL529_EGA		LXFL529_EGA	LXFL529
M059J_COSMIC	M059J	M059J_COSMIC,M059J_EGA	M059K_CCLE,M059K_EGA,M059K_GDC	M059J_COSMIC,M059J_EGA,M059K_CCLE,M059K_EGA,M059K_GDC	M059J,M059K
M059J_EGA	M059J	M059J_COSMIC,M059J_EGA	M059K_CCLE,M059K_EGA,M059K_GDC	M059J_COSMIC,M059J_EGA,M059K_CCLE,M059K_EGA,M059K_GDC	M059J,M059K
M059K_CCLE	M059K	M059K_CCLE,M059K_EGA,M059K_GDC	M059J_COSMIC,M059J_EGA	M059J_COSMIC,M059J_EGA,M059K_CCLE,M059K_EGA,M059K_GDC	M059J,M059K
M059K_EGA	M059K	M059K_CCLE,M059K_EGA,M059K_GDC	M059J_COSMIC,M059J_EGA	M059J_COSMIC,M059J_EGA,M059K_CCLE,M059K_EGA,M059K_GDC	M059J,M059K
M059K_GDC	M059K	M059K_CCLE,M059K_EGA,M059K_GDC	M059J_COSMIC,M059J_EGA	M059J_COSMIC,M059J_EGA,M059K_CCLE,M059K_EGA,M059K_GDC	M059J,M059K
M07E_CCLE	M07E	M07E_CCLE,M-07e_GDC		M07E_CCLE,M-07e_GDC	M07E,M07
M-07e_GDC	M07E	M07E_CCLE,M-07e_GDC		M07E_CCLE,M-07e_GDC	M07E,M07
M14_CELLMINER	M14	M14_CELLMINER,M14_COSMIC	MDAMB435_CELLMINER,MDAMB435_EGA,MDAMB435S_CCLE,MDAMB435S_GDC,MDAN_CELLMINER	M14_CELLMINER,M14_COSMIC,MDAMB435_CELLMINER,MDAMB435_EGA,MDAMB435S_CCLE,MDAMB435S_GDC,MDAN_CELLMINER	M14,MDAMB435,MDAMB435S,MDAN
M14_COSMIC	M14	M14_CELLMINER,M14_COSMIC	MDAMB435_CELLMINER,MDAMB435_EGA,MDAMB435S_CCLE,MDAMB435S_GDC,MDAN_CELLMINER	M14_CELLMINER,M14_COSMIC,MDAMB435_CELLMINER,MDAMB435_EGA,MDAMB435S_CCLE,MDAMB435S_GDC,MDAN_CELLMINER	M14,MDAMB435,MDAMB435S,MDAN
MALME3M_CCLE	MALME3M	MALME3M_CCLE,MALME_3M_CELLMINER,Malme-3M_GDC		MALME3M_CCLE,MALME_3M_CELLMINER,Malme-3M_GDC	MALME3M,M3M
MALME_3M_CELLMINER	MALME3M	MALME3M_CCLE,MALME_3M_CELLMINER,Malme-3M_GDC		MALME3M_CCLE,MALME_3M_CELLMINER,Malme-3M_GDC	MALME3M,M3M
Malme-3M_GDC	MALME3M	MALME3M_CCLE,MALME_3M_CELLMINER,Malme-3M_GDC		MALME3M_CCLE,MALME_3M_CELLMINER,Malme-3M_GDC	MALME3M,M3M
MC-1010_COSMIC	MC1010	MC-1010_COSMIC		MC-1010_COSMIC	MC1010
MC116_CCLE	MC116	MC116_CCLE,MC116_COSMIC,MC116_EGA,MC116_GDC		MC116_CCLE,MC116_COSMIC,MC116_EGA,MC116_GDC	MC116
MC116_COSMIC	MC116	MC116_CCLE,MC116_COSMIC,MC116_EGA,MC116_GDC		MC116_CCLE,MC116_COSMIC,MC116_EGA,MC116_GDC	MC116
MC116_EGA	MC116	MC116_CCLE,MC116_COSMIC,MC116_EGA,MC116_GDC		MC116_CCLE,MC116_COSMIC,MC116_EGA,MC116_GDC	MC116
MC116_GDC	MC116	MC116_CCLE,MC116_COSMIC,MC116_EGA,MC116_GDC		MC116_CCLE,MC116_COSMIC,MC116_EGA,MC116_GDC	MC116
MCAS_CCLE	MCAS	MCAS_CCLE,MCAS_COSMIC,MCAS_EGA,MCAS_GDC		MCAS_CCLE,MCAS_COSMIC,MCAS_EGA,MCAS_GDC	MCAS
MCAS_COSMIC	MCAS	MCAS_CCLE,MCAS_COSMIC,MCAS_EGA,MCAS_GDC		MCAS_CCLE,MCAS_COSMIC,MCAS_EGA,MCAS_GDC	MCAS
MCAS_EGA	MCAS	MCAS_CCLE,MCAS_COSMIC,MCAS_EGA,MCAS_GDC		MCAS_CCLE,MCAS_COSMIC,MCAS_EGA,MCAS_GDC	MCAS
MCAS_GDC	MCAS	MCAS_CCLE,MCAS_COSMIC,MCAS_EGA,MCAS_GDC		MCAS_CCLE,MCAS_COSMIC,MCAS_EGA,MCAS_GDC	MCAS
MCC13_COSMIC	MCC13	MCC13_COSMIC		MCC13_COSMIC	MCC13
MCC26_COSMIC	MCC26	MCC26_COSMIC		MCC26_COSMIC	MCC26
MC-CAR_COSMIC	MCCAR	MC-CAR_COSMIC		MC-CAR_COSMIC	MCCAR
MCF_10A_EGA	MCF10A	MCF_10A_EGA		MCF_10A_EGA	MCF10A
MCF10DCISCOM_EGA	MCF10DCISCOM	MCF10DCISCOM_EGA		MCF10DCISCOM_EGA	MCF10DCISCOM
MCF7_CCLE	MCF7	MCF7_CCLE,MCF7_CELLMINER,MCF7_COSMIC,MCF-7_EGA,MCF7_GDC	KPL1_CCLE,KPL1_EGA,KPL1_GDC	KPL1_CCLE,KPL1_EGA,KPL1_GDC,MCF7_CCLE,MCF7_CELLMINER,MCF7_COSMIC,MCF-7_EGA,MCF7_GDC	KPL1,MCF7
MCF7_CELLMINER	MCF7	MCF7_CCLE,MCF7_CELLMINER,MCF7_COSMIC,MCF-7_EGA,MCF7_GDC	KPL1_CCLE,KPL1_EGA,KPL1_GDC	KPL1_CCLE,KPL1_EGA,KPL1_GDC,MCF7_CCLE,MCF7_CELLMINER,MCF7_COSMIC,MCF-7_EGA,MCF7_GDC	KPL1,MCF7
MCF7_COSMIC	MCF7	MCF7_CCLE,MCF7_CELLMINER,MCF7_COSMIC,MCF-7_EGA,MCF7_GDC	KPL1_CCLE,KPL1_EGA,KPL1_GDC	KPL1_CCLE,KPL1_EGA,KPL1_GDC,MCF7_CCLE,MCF7_CELLMINER,MCF7_COSMIC,MCF-7_EGA,MCF7_GDC	KPL1,MCF7
MCF-7_EGA	MCF7	MCF7_CCLE,MCF7_CELLMINER,MCF7_COSMIC,MCF-7_EGA,MCF7_GDC	KPL1_CCLE,KPL1_EGA,KPL1_GDC	KPL1_CCLE,KPL1_EGA,KPL1_GDC,MCF7_CCLE,MCF7_CELLMINER,MCF7_COSMIC,MCF-7_EGA,MCF7_GDC	KPL1,MCF7
MCF7_GDC	MCF7	MCF7_CCLE,MCF7_CELLMINER,MCF7_COSMIC,MCF-7_EGA,MCF7_GDC	KPL1_CCLE,KPL1_EGA,KPL1_GDC	KPL1_CCLE,KPL1_EGA,KPL1_GDC,MCF7_CCLE,MCF7_CELLMINER,MCF7_COSMIC,MCF-7_EGA,MCF7_GDC	KPL1,MCF7
MC-IXC_COSMIC	MCIXC	MC-IXC_COSMIC	SKNMC_CCLE,SKNMC_GDC	MC-IXC_COSMIC,SKNMC_CCLE,SKNMC_GDC	MCIXC,SKNMC
MDAMB134VI_CCLE	MDAMB134VI	MDAMB134VI_CCLE,MDA-MB-134-VI_EGA,MDA-MB-134-VI_GDC		MDAMB134VI_CCLE,MDA-MB-134-VI_EGA,MDA-MB-134-VI_GDC	MDAMB134VI
MDA-MB-134-VI_EGA	MDAMB134VI	MDAMB134VI_CCLE,MDA-MB-134-VI_EGA,MDA-MB-134-VI_GDC		MDAMB134VI_CCLE,MDA-MB-134-VI_EGA,MDA-MB-134-VI_GDC	MDAMB134VI
MDA-MB-134-VI_GDC	MDAMB134VI	MDAMB134VI_CCLE,MDA-MB-134-VI_EGA,MDA-MB-134-VI_GDC		MDAMB134VI_CCLE,MDA-MB-134-VI_EGA,MDA-MB-134-VI_GDC	MDAMB134VI
MDA-MB-157_COSMIC	MDAMB157	MDA-MB-157_COSMIC,MDA-MB-157_EGA,MDA-MB-157_GDC		MDA-MB-157_COSMIC,MDA-MB-157_EGA,MDA-MB-157_GDC	MDAMB157
MDA-MB-157_EGA	MDAMB157	MDA-MB-157_COSMIC,MDA-MB-157_EGA,MDA-MB-157_GDC		MDA-MB-157_COSMIC,MDA-MB-157_EGA,MDA-MB-157_GDC	MDAMB157
MDA-MB-157_GDC	MDAMB157	MDA-MB-157_COSMIC,MDA-MB-157_EGA,MDA-MB-157_GDC		MDA-MB-157_COSMIC,MDA-MB-157_EGA,MDA-MB-157_GDC	MDAMB157
MDA-MB-175-VII_COSMIC	MDAMB175VII	MDA-MB-175-VII_COSMIC,MDA-MB-175-VII_EGA,MDA-MB-175-VII_GDC		MDA-MB-175-VII_COSMIC,MDA-MB-175-VII_EGA,MDA-MB-175-VII_GDC	MDAMB175VII
MDA-MB-175-VII_EGA	MDAMB175VII	MDA-MB-175-VII_COSMIC,MDA-MB-175-VII_EGA,MDA-MB-175-VII_GDC		MDA-MB-175-VII_COSMIC,MDA-MB-175-VII_EGA,MDA-MB-175-VII_GDC	MDAMB175VII
MDA-MB-175-VII_GDC	MDAMB175VII	MDA-MB-175-VII_COSMIC,MDA-MB-175-VII_EGA,MDA-MB-175-VII_GDC		MDA-MB-175-VII_COSMIC,MDA-MB-175-VII_EGA,MDA-MB-175-VII_GDC	MDAMB175VII
MDAMB231_CCLE	MDAMB231	MDAMB231_CCLE,MDA_MB_231_CELLMINER,MDA-MB-231_COSMIC,MDA-MB-231_EGA,MDA-MB-231_GDC		MDAMB231_CCLE,MDA_MB_231_CELLMINER,MDA-MB-231_COSMIC,MDA-MB-231_EGA,MDA-MB-231_GDC	MDAMB231
MDA_MB_231_CELLMINER	MDAMB231	MDAMB231_CCLE,MDA_MB_231_CELLMINER,MDA-MB-231_COSMIC,MDA-MB-231_EGA,MDA-MB-231_GDC		MDAMB231_CCLE,MDA_MB_231_CELLMINER,MDA-MB-231_COSMIC,MDA-MB-231_EGA,MDA-MB-231_GDC	MDAMB231
MDA-MB-231_COSMIC	MDAMB231	MDAMB231_CCLE,MDA_MB_231_CELLMINER,MDA-MB-231_COSMIC,MDA-MB-231_EGA,MDA-MB-231_GDC		MDAMB231_CCLE,MDA_MB_231_CELLMINER,MDA-MB-231_COSMIC,MDA-MB-231_EGA,MDA-MB-231_GDC	MDAMB231
MDA-MB-231_EGA	MDAMB231	MDAMB231_CCLE,MDA_MB_231_CELLMINER,MDA-MB-231_COSMIC,MDA-MB-231_EGA,MDA-MB-231_GDC		MDAMB231_CCLE,MDA_MB_231_CELLMINER,MDA-MB-231_COSMIC,MDA-MB-231_EGA,MDA-MB-231_GDC	MDAMB231
MDA-MB-231_GDC	MDAMB231	MDAMB231_CCLE,MDA_MB_231_CELLMINER,MDA-MB-231_COSMIC,MDA-MB-231_EGA,MDA-MB-231_GDC		MDAMB231_CCLE,MDA_MB_231_CELLMINER,MDA-MB-231_COSMIC,MDA-MB-231_EGA,MDA-MB-231_GDC	MDAMB231
MDA-MB-330_COSMIC	MDAMB330	MDA-MB-330_COSMIC,MDA-MB-330_EGA		MDA-MB-330_COSMIC,MDA-MB-330_EGA	MDAMB330
MDA-MB-330_EGA	MDAMB330	MDA-MB-330_COSMIC,MDA-MB-330_EGA		MDA-MB-330_COSMIC,MDA-MB-330_EGA	MDAMB330
MDAMB361_CCLE	MDAMB361	MDAMB361_CCLE,MDA-MB-361_COSMIC,MDA-MB-361_EGA,MDA-MB-361_GDC		MDAMB361_CCLE,MDA-MB-361_COSMIC,MDA-MB-361_EGA,MDA-MB-361_GDC	MDAMB361
MDA-MB-361_COSMIC	MDAMB361	MDAMB361_CCLE,MDA-MB-361_COSMIC,MDA-MB-361_EGA,MDA-MB-361_GDC		MDAMB361_CCLE,MDA-MB-361_COSMIC,MDA-MB-361_EGA,MDA-MB-361_GDC	MDAMB361
MDA-MB-361_EGA	MDAMB361	MDAMB361_CCLE,MDA-MB-361_COSMIC,MDA-MB-361_EGA,MDA-MB-361_GDC		MDAMB361_CCLE,MDA-MB-361_COSMIC,MDA-MB-361_EGA,MDA-MB-361_GDC	MDAMB361
MDA-MB-361_GDC	MDAMB361	MDAMB361_CCLE,MDA-MB-361_COSMIC,MDA-MB-361_EGA,MDA-MB-361_GDC		MDAMB361_CCLE,MDA-MB-361_COSMIC,MDA-MB-361_EGA,MDA-MB-361_GDC	MDAMB361
MDAMB415_CCLE	MDAMB415	MDAMB415_CCLE,MDA-MB-415_COSMIC,MDA-MB-415_EGA,MDA-MB-415_GDC		MDAMB415_CCLE,MDA-MB-415_COSMIC,MDA-MB-415_EGA,MDA-MB-415_GDC	MDAMB415
MDA-MB-415_COSMIC	MDAMB415	MDAMB415_CCLE,MDA-MB-415_COSMIC,MDA-MB-415_EGA,MDA-MB-415_GDC		MDAMB415_CCLE,MDA-MB-415_COSMIC,MDA-MB-415_EGA,MDA-MB-415_GDC	MDAMB415
MDA-MB-415_EGA	MDAMB415	MDAMB415_CCLE,MDA-MB-415_COSMIC,MDA-MB-415_EGA,MDA-MB-415_GDC		MDAMB415_CCLE,MDA-MB-415_COSMIC,MDA-MB-415_EGA,MDA-MB-415_GDC	MDAMB415
MDA-MB-415_GDC	MDAMB415	MDAMB415_CCLE,MDA-MB-415_COSMIC,MDA-MB-415_EGA,MDA-MB-415_GDC		MDAMB415_CCLE,MDA-MB-415_COSMIC,MDA-MB-415_EGA,MDA-MB-415_GDC	MDAMB415
MDA_MB_435_CELLMINER	MDAMB435	MDA_MB_435_CELLMINER,MDA-MB-435_EGA	M14_CELLMINER,M14_COSMIC,MDAMB435S_CCLE,MDAMB435S_GDC,MDAN_CELLMINER	M14_CELLMINER,M14_COSMIC,MDA_MB_435_CELLMINER,MDA-MB-435_EGA,MDAMB435S_CCLE,MDAMB435S_GDC,MDAN_CELLMINER	M14,MDAMB435,MDAMB435S,MDAN
MDA-MB-435_EGA	MDAMB435	MDA_MB_435_CELLMINER,MDA-MB-435_EGA	M14_CELLMINER,M14_COSMIC,MDAMB435S_CCLE,MDAMB435S_GDC,MDAN_CELLMINER	M14_CELLMINER,M14_COSMIC,MDA_MB_435_CELLMINER,MDA-MB-435_EGA,MDAMB435S_CCLE,MDAMB435S_GDC,MDAN_CELLMINER	M14,MDAMB435,MDAMB435S,MDAN
MDAMB435S_CCLE	MDAMB435S	MDAMB435S_CCLE,MDA-MB-435S_GDC	M14_CELLMINER,M14_COSMIC,MDAMB435_CELLMINER,MDAMB435_EGA,MDAN_CELLMINER	M14_CELLMINER,M14_COSMIC,MDAMB435_CELLMINER,MDAMB435_EGA,MDAMB435S_CCLE,MDA-MB-435S_GDC,MDAN_CELLMINER	M14,MDAMB435,MDAMB435S,MDAN
MDA-MB-435S_GDC	MDAMB435S	MDAMB435S_CCLE,MDA-MB-435S_GDC	M14_CELLMINER,M14_COSMIC,MDAMB435_CELLMINER,MDAMB435_EGA,MDAN_CELLMINER	M14_CELLMINER,M14_COSMIC,MDAMB435_CELLMINER,MDAMB435_EGA,MDAMB435S_CCLE,MDA-MB-435S_GDC,MDAN_CELLMINER	M14,MDAMB435,MDAMB435S,MDAN
MDAMB436_CCLE	MDAMB436	MDAMB436_CCLE,MDA-MB-436_COSMIC,MDA-MB-436_EGA,MDA-MB-436_GDC		MDAMB436_CCLE,MDA-MB-436_COSMIC,MDA-MB-436_EGA,MDA-MB-436_GDC	MDAMB436
MDA-MB-436_COSMIC	MDAMB436	MDAMB436_CCLE,MDA-MB-436_COSMIC,MDA-MB-436_EGA,MDA-MB-436_GDC		MDAMB436_CCLE,MDA-MB-436_COSMIC,MDA-MB-436_EGA,MDA-MB-436_GDC	MDAMB436
MDA-MB-436_EGA	MDAMB436	MDAMB436_CCLE,MDA-MB-436_COSMIC,MDA-MB-436_EGA,MDA-MB-436_GDC		MDAMB436_CCLE,MDA-MB-436_COSMIC,MDA-MB-436_EGA,MDA-MB-436_GDC	MDAMB436
MDA-MB-436_GDC	MDAMB436	MDAMB436_CCLE,MDA-MB-436_COSMIC,MDA-MB-436_EGA,MDA-MB-436_GDC		MDAMB436_CCLE,MDA-MB-436_COSMIC,MDA-MB-436_EGA,MDA-MB-436_GDC	MDAMB436
MDAMB453_CCLE	MDAMB453	MDAMB453_CCLE,MDA-MB-453_COSMIC,MDA-MB-453_EGA,MDA-MB-453_GDC		MDAMB453_CCLE,MDA-MB-453_COSMIC,MDA-MB-453_EGA,MDA-MB-453_GDC	MDAMB453
MDA-MB-453_COSMIC	MDAMB453	MDAMB453_CCLE,MDA-MB-453_COSMIC,MDA-MB-453_EGA,MDA-MB-453_GDC		MDAMB453_CCLE,MDA-MB-453_COSMIC,MDA-MB-453_EGA,MDA-MB-453_GDC	MDAMB453
MDA-MB-453_EGA	MDAMB453	MDAMB453_CCLE,MDA-MB-453_COSMIC,MDA-MB-453_EGA,MDA-MB-453_GDC		MDAMB453_CCLE,MDA-MB-453_COSMIC,MDA-MB-453_EGA,MDA-MB-453_GDC	MDAMB453
MDA-MB-453_GDC	MDAMB453	MDAMB453_CCLE,MDA-MB-453_COSMIC,MDA-MB-453_EGA,MDA-MB-453_GDC		MDAMB453_CCLE,MDA-MB-453_COSMIC,MDA-MB-453_EGA,MDA-MB-453_GDC	MDAMB453
MDAMB468_CCLE	MDAMB468	MDAMB468_CCLE,MDA-MB-468_COSMIC,MDA-MB-468_EGA,MDA-MB-468_GDC		MDAMB468_CCLE,MDA-MB-468_COSMIC,MDA-MB-468_EGA,MDA-MB-468_GDC	MDAMB468
MDA-MB-468_COSMIC	MDAMB468	MDAMB468_CCLE,MDA-MB-468_COSMIC,MDA-MB-468_EGA,MDA-MB-468_GDC		MDAMB468_CCLE,MDA-MB-468_COSMIC,MDA-MB-468_EGA,MDA-MB-468_GDC	MDAMB468
MDA-MB-468_EGA	MDAMB468	MDAMB468_CCLE,MDA-MB-468_COSMIC,MDA-MB-468_EGA,MDA-MB-468_GDC		MDAMB468_CCLE,MDA-MB-468_COSMIC,MDA-MB-468_EGA,MDA-MB-468_GDC	MDAMB468
MDA-MB-468_GDC	MDAMB468	MDAMB468_CCLE,MDA-MB-468_COSMIC,MDA-MB-468_EGA,MDA-MB-468_GDC		MDAMB468_CCLE,MDA-MB-468_COSMIC,MDA-MB-468_EGA,MDA-MB-468_GDC	MDAMB468
MDA_N_CELLMINER	MDAN	MDA_N_CELLMINER	M14_CELLMINER,M14_COSMIC,MDAMB435S_CCLE,MDAMB435S_GDC,MDAMB435_CELLMINER,MDAMB435_EGA	M14_CELLMINER,M14_COSMIC,MDAMB435_CELLMINER,MDAMB435_EGA,MDAMB435S_CCLE,MDAMB435S_GDC,MDA_N_CELLMINER	M14,MDAMB435,MDAMB435S,MDAN
MDAPCA2B_CCLE	MDAPCA2B	MDAPCA2B_CCLE,MDA_PCa_2b_GDC		MDAPCA2B_CCLE,MDA_PCa_2b_GDC	MDAPCA2B,MDAPC2
MDA_PCa_2b_GDC	MDAPCA2B	MDAPCA2B_CCLE,MDA_PCa_2b_GDC		MDAPCA2B_CCLE,MDA_PCa_2b_GDC	MDAPCA2B,MDAPC2
MDST8_CCLE	MDST8	MDST8_CCLE,MDST8_COSMIC,MDST8_EGA,MDST8_GDC		MDST8_CCLE,MDST8_COSMIC,MDST8_EGA,MDST8_GDC	MDST8
MDST8_COSMIC	MDST8	MDST8_CCLE,MDST8_COSMIC,MDST8_EGA,MDST8_GDC		MDST8_CCLE,MDST8_COSMIC,MDST8_EGA,MDST8_GDC	MDST8
MDST8_EGA	MDST8	MDST8_CCLE,MDST8_COSMIC,MDST8_EGA,MDST8_GDC		MDST8_CCLE,MDST8_COSMIC,MDST8_EGA,MDST8_GDC	MDST8
MDST8_GDC	MDST8	MDST8_CCLE,MDST8_COSMIC,MDST8_EGA,MDST8_GDC		MDST8_CCLE,MDST8_COSMIC,MDST8_EGA,MDST8_GDC	MDST8
ME-180_COSMIC	ME180	ME-180_COSMIC,ME-180_EGA		ME-180_COSMIC,ME-180_EGA	ME180
ME-180_EGA	ME180	ME-180_COSMIC,ME-180_EGA		ME-180_COSMIC,ME-180_EGA	ME180
ME1_CCLE	ME1	ME1_CCLE,ME-1_COSMIC,ME-1_EGA,ME-1_GDC		ME1_CCLE,ME-1_COSMIC,ME-1_EGA,ME-1_GDC	ME1
ME-1_COSMIC	ME1	ME1_CCLE,ME-1_COSMIC,ME-1_EGA,ME-1_GDC		ME1_CCLE,ME-1_COSMIC,ME-1_EGA,ME-1_GDC	ME1
ME-1_EGA	ME1	ME1_CCLE,ME-1_COSMIC,ME-1_EGA,ME-1_GDC		ME1_CCLE,ME-1_COSMIC,ME-1_EGA,ME-1_GDC	ME1
ME-1_GDC	ME1	ME1_CCLE,ME-1_COSMIC,ME-1_EGA,ME-1_GDC		ME1_CCLE,ME-1_COSMIC,ME-1_EGA,ME-1_GDC	ME1
MEC1_CCLE	MEC1	MEC1_CCLE,MEC-1_GDC		MEC1_CCLE,MEC-1_GDC	MEC1
MEC-1_GDC	MEC1	MEC1_CCLE,MEC-1_GDC		MEC1_CCLE,MEC-1_GDC	MEC1
MEG01_CCLE	MEG01	MEG01_CCLE,MEG-01_COSMIC,MEG-01_GDC		MEG01_CCLE,MEG-01_COSMIC,MEG-01_GDC	MEG01
MEG-01_COSMIC	MEG01	MEG01_CCLE,MEG-01_COSMIC,MEG-01_GDC		MEG01_CCLE,MEG-01_COSMIC,MEG-01_GDC	MEG01
MEG-01_GDC	MEG01	MEG01_CCLE,MEG-01_COSMIC,MEG-01_GDC		MEG01_CCLE,MEG-01_COSMIC,MEG-01_GDC	MEG01
MELHO_CCLE	MELHO	MELHO_CCLE,MEL-HO_COSMIC,MEL-HO_EGA,MEL-HO_GDC		MELHO_CCLE,MEL-HO_COSMIC,MEL-HO_EGA,MEL-HO_GDC	MELHO
MEL-HO_COSMIC	MELHO	MELHO_CCLE,MEL-HO_COSMIC,MEL-HO_EGA,MEL-HO_GDC		MELHO_CCLE,MEL-HO_COSMIC,MEL-HO_EGA,MEL-HO_GDC	MELHO
MEL-HO_EGA	MELHO	MELHO_CCLE,MEL-HO_COSMIC,MEL-HO_EGA,MEL-HO_GDC		MELHO_CCLE,MEL-HO_COSMIC,MEL-HO_EGA,MEL-HO_GDC	MELHO
MEL-HO_GDC	MELHO	MELHO_CCLE,MEL-HO_COSMIC,MEL-HO_EGA,MEL-HO_GDC		MELHO_CCLE,MEL-HO_COSMIC,MEL-HO_EGA,MEL-HO_GDC	MELHO
MELJUSO_CCLE	MELJUSO	MELJUSO_CCLE,MEL-JUSO_COSMIC,MEL-JUSO_GDC		MELJUSO_CCLE,MEL-JUSO_COSMIC,MEL-JUSO_GDC	MELJUSO
MEL-JUSO_COSMIC	MELJUSO	MELJUSO_CCLE,MEL-JUSO_COSMIC,MEL-JUSO_GDC		MELJUSO_CCLE,MEL-JUSO_COSMIC,MEL-JUSO_GDC	MELJUSO
MEL-JUSO_GDC	MELJUSO	MELJUSO_CCLE,MEL-JUSO_COSMIC,MEL-JUSO_GDC		MELJUSO_CCLE,MEL-JUSO_COSMIC,MEL-JUSO_GDC	MELJUSO
MES-SA_COSMIC	MESSA	MES-SA_COSMIC,MES-SA_GDC		MES-SA_COSMIC,MES-SA_GDC	MESSA
MES-SA_GDC	MESSA	MES-SA_COSMIC,MES-SA_GDC		MES-SA_COSMIC,MES-SA_GDC	MESSA
MEWO_CCLE	MEWO	MEWO_CCLE,MEWO_COSMIC,MEWO_EGA,MeWo_GDC		MEWO_CCLE,MEWO_COSMIC,MEWO_EGA,MeWo_GDC	MEWO,MW
MEWO_COSMIC	MEWO	MEWO_CCLE,MEWO_COSMIC,MEWO_EGA,MeWo_GDC		MEWO_CCLE,MEWO_COSMIC,MEWO_EGA,MeWo_GDC	MEWO,MW
MEWO_EGA	MEWO	MEWO_CCLE,MEWO_COSMIC,MEWO_EGA,MeWo_GDC		MEWO_CCLE,MEWO_COSMIC,MEWO_EGA,MeWo_GDC	MEWO,MW
MeWo_GDC	MEWO	MEWO_CCLE,MEWO_COSMIC,MEWO_EGA,MeWo_GDC		MEWO_CCLE,MEWO_COSMIC,MEWO_EGA,MeWo_GDC	MEWO,MW
MFE280_CCLE	MFE280	MFE280_CCLE,MFE-280_COSMIC,MFE-280_GDC		MFE280_CCLE,MFE-280_COSMIC,MFE-280_GDC	MFE280
MFE-280_COSMIC	MFE280	MFE280_CCLE,MFE-280_COSMIC,MFE-280_GDC		MFE280_CCLE,MFE-280_COSMIC,MFE-280_GDC	MFE280
MFE-280_GDC	MFE280	MFE280_CCLE,MFE-280_COSMIC,MFE-280_GDC		MFE280_CCLE,MFE-280_COSMIC,MFE-280_GDC	MFE280
MFE296_CCLE	MFE296	MFE296_CCLE,MFE-296_COSMIC,MFE-296_GDC		MFE296_CCLE,MFE-296_COSMIC,MFE-296_GDC	MFE296
MFE-296_COSMIC	MFE296	MFE296_CCLE,MFE-296_COSMIC,MFE-296_GDC		MFE296_CCLE,MFE-296_COSMIC,MFE-296_GDC	MFE296
MFE-296_GDC	MFE296	MFE296_CCLE,MFE-296_COSMIC,MFE-296_GDC		MFE296_CCLE,MFE-296_COSMIC,MFE-296_GDC	MFE296
MFE319_CCLE	MFE319	MFE319_CCLE,MFE-319_COSMIC,MFE-319_GDC		MFE319_CCLE,MFE-319_COSMIC,MFE-319_GDC	MFE319
MFE-319_COSMIC	MFE319	MFE319_CCLE,MFE-319_COSMIC,MFE-319_GDC		MFE319_CCLE,MFE-319_COSMIC,MFE-319_GDC	MFE319
MFE-319_GDC	MFE319	MFE319_CCLE,MFE-319_COSMIC,MFE-319_GDC		MFE319_CCLE,MFE-319_COSMIC,MFE-319_GDC	MFE319
MFH-INO_COSMIC	MFHINO	MFH-INO_COSMIC		MFH-INO_COSMIC	MFHINO
MFM-223_COSMIC	MFM223	MFM-223_COSMIC,MFM-223_EGA		MFM-223_COSMIC,MFM-223_EGA	MFM223
MFM-223_EGA	MFM223	MFM-223_COSMIC,MFM-223_EGA		MFM-223_COSMIC,MFM-223_EGA	MFM223
MG63_CCLE	MG63	MG63_CCLE,MG-63_COSMIC,MG-63_EGA,MG-63_GDC		MG63_CCLE,MG-63_COSMIC,MG-63_EGA,MG-63_GDC	MG63
MG-63_COSMIC	MG63	MG63_CCLE,MG-63_COSMIC,MG-63_EGA,MG-63_GDC		MG63_CCLE,MG-63_COSMIC,MG-63_EGA,MG-63_GDC	MG63
MG-63_EGA	MG63	MG63_CCLE,MG-63_COSMIC,MG-63_EGA,MG-63_GDC		MG63_CCLE,MG-63_COSMIC,MG-63_EGA,MG-63_GDC	MG63
MG-63_GDC	MG63	MG63_CCLE,MG-63_COSMIC,MG-63_EGA,MG-63_GDC		MG63_CCLE,MG-63_COSMIC,MG-63_EGA,MG-63_GDC	MG63
MHHCALL2_CCLE	MHHCALL2	MHHCALL2_CCLE,MHH-CALL-2_COSMIC,MHH-CALL-2_GDC		MHHCALL2_CCLE,MHH-CALL-2_COSMIC,MHH-CALL-2_GDC	MHHCALL2
MHH-CALL-2_COSMIC	MHHCALL2	MHHCALL2_CCLE,MHH-CALL-2_COSMIC,MHH-CALL-2_GDC		MHHCALL2_CCLE,MHH-CALL-2_COSMIC,MHH-CALL-2_GDC	MHHCALL2
MHH-CALL-2_GDC	MHHCALL2	MHHCALL2_CCLE,MHH-CALL-2_COSMIC,MHH-CALL-2_GDC		MHHCALL2_CCLE,MHH-CALL-2_COSMIC,MHH-CALL-2_GDC	MHHCALL2
MHHCALL3_CCLE	MHHCALL3	MHHCALL3_CCLE,MHH-CALL-3_GDC		MHHCALL3_CCLE,MHH-CALL-3_GDC	MHHCALL3
MHH-CALL-3_GDC	MHHCALL3	MHHCALL3_CCLE,MHH-CALL-3_GDC		MHHCALL3_CCLE,MHH-CALL-3_GDC	MHHCALL3
MHHCALL4_CCLE	MHHCALL4	MHHCALL4_CCLE,MHH-CALL-4_COSMIC,MHH-CALL-4_GDC		MHHCALL4_CCLE,MHH-CALL-4_COSMIC,MHH-CALL-4_GDC	MHHCALL4
MHH-CALL-4_COSMIC	MHHCALL4	MHHCALL4_CCLE,MHH-CALL-4_COSMIC,MHH-CALL-4_GDC		MHHCALL4_CCLE,MHH-CALL-4_COSMIC,MHH-CALL-4_GDC	MHHCALL4
MHH-CALL-4_GDC	MHHCALL4	MHHCALL4_CCLE,MHH-CALL-4_COSMIC,MHH-CALL-4_GDC		MHHCALL4_CCLE,MHH-CALL-4_COSMIC,MHH-CALL-4_GDC	MHHCALL4
MHHES1_CCLE	MHHES1	MHHES1_CCLE,MHH-ES-1_COSMIC,MHH-ES-1_EGA,MHH-ES-1_GDC		MHHES1_CCLE,MHH-ES-1_COSMIC,MHH-ES-1_EGA,MHH-ES-1_GDC	MHHES1
MHH-ES-1_COSMIC	MHHES1	MHHES1_CCLE,MHH-ES-1_COSMIC,MHH-ES-1_EGA,MHH-ES-1_GDC		MHHES1_CCLE,MHH-ES-1_COSMIC,MHH-ES-1_EGA,MHH-ES-1_GDC	MHHES1
MHH-ES-1_EGA	MHHES1	MHHES1_CCLE,MHH-ES-1_COSMIC,MHH-ES-1_EGA,MHH-ES-1_GDC		MHHES1_CCLE,MHH-ES-1_COSMIC,MHH-ES-1_EGA,MHH-ES-1_GDC	MHHES1
MHH-ES-1_GDC	MHHES1	MHHES1_CCLE,MHH-ES-1_COSMIC,MHH-ES-1_EGA,MHH-ES-1_GDC		MHHES1_CCLE,MHH-ES-1_COSMIC,MHH-ES-1_EGA,MHH-ES-1_GDC	MHHES1
MHHNB11_CCLE	MHHNB11	MHHNB11_CCLE,MHH-NB-11_COSMIC,MHH-NB-11_EGA,MHH-NB-11_GDC		MHHNB11_CCLE,MHH-NB-11_COSMIC,MHH-NB-11_EGA,MHH-NB-11_GDC	MHHNB11
MHH-NB-11_COSMIC	MHHNB11	MHHNB11_CCLE,MHH-NB-11_COSMIC,MHH-NB-11_EGA,MHH-NB-11_GDC		MHHNB11_CCLE,MHH-NB-11_COSMIC,MHH-NB-11_EGA,MHH-NB-11_GDC	MHHNB11
MHH-NB-11_EGA	MHHNB11	MHHNB11_CCLE,MHH-NB-11_COSMIC,MHH-NB-11_EGA,MHH-NB-11_GDC		MHHNB11_CCLE,MHH-NB-11_COSMIC,MHH-NB-11_EGA,MHH-NB-11_GDC	MHHNB11
MHH-NB-11_GDC	MHHNB11	MHHNB11_CCLE,MHH-NB-11_COSMIC,MHH-NB-11_EGA,MHH-NB-11_GDC		MHHNB11_CCLE,MHH-NB-11_COSMIC,MHH-NB-11_EGA,MHH-NB-11_GDC	MHHNB11
MHH-PREB-1_COSMIC	MHHPREB1	MHH-PREB-1_COSMIC,MHH-PREB-1_EGA		MHH-PREB-1_COSMIC,MHH-PREB-1_EGA	MHHPREB1
MHH-PREB-1_EGA	MHHPREB1	MHH-PREB-1_COSMIC,MHH-PREB-1_EGA		MHH-PREB-1_COSMIC,MHH-PREB-1_EGA	MHHPREB1
MIAPACA2_CCLE	MIAPACA2	MIAPACA2_CCLE,MIA-PACA-2_COSMIC,MIA_PACA-2_EGA,MIA_PaCa-2_GDC		MIAPACA2_CCLE,MIA-PACA-2_COSMIC,MIA_PACA-2_EGA,MIA_PaCa-2_GDC	MIAPACA2,MIAPC2
MIA-PACA-2_COSMIC	MIAPACA2	MIAPACA2_CCLE,MIA-PACA-2_COSMIC,MIA_PACA-2_EGA,MIA_PaCa-2_GDC		MIAPACA2_CCLE,MIA-PACA-2_COSMIC,MIA_PACA-2_EGA,MIA_PaCa-2_GDC	MIAPACA2,MIAPC2
MIA_PACA-2_EGA	MIAPACA2	MIAPACA2_CCLE,MIA-PACA-2_COSMIC,MIA_PACA-2_EGA,MIA_PaCa-2_GDC		MIAPACA2_CCLE,MIA-PACA-2_COSMIC,MIA_PACA-2_EGA,MIA_PaCa-2_GDC	MIAPACA2,MIAPC2
MIA_PaCa-2_GDC	MIAPACA2	MIAPACA2_CCLE,MIA-PACA-2_COSMIC,MIA_PACA-2_EGA,MIA_PaCa-2_GDC		MIAPACA2_CCLE,MIA-PACA-2_COSMIC,MIA_PACA-2_EGA,MIA_PaCa-2_GDC	MIAPACA2,MIAPC2
MINO_CCLE	MINO	MINO_CCLE,Mino_GDC		MINO_CCLE,Mino_GDC	MINO,M
Mino_GDC	MINO	MINO_CCLE,Mino_GDC		MINO_CCLE,Mino_GDC	MINO,M
MJ_CCLE	MJ	MJ_CCLE,MJ_GDC		MJ_CCLE,MJ_GDC	MJ
MJ_GDC	MJ	MJ_CCLE,MJ_GDC		MJ_CCLE,MJ_GDC	MJ
MKN1_CCLE	MKN1	MKN1_CCLE,MKN1_COSMIC,MKN-1_EGA,MKN1_GDC		MKN1_CCLE,MKN1_COSMIC,MKN-1_EGA,MKN1_GDC	MKN1
MKN1_COSMIC	MKN1	MKN1_CCLE,MKN1_COSMIC,MKN-1_EGA,MKN1_GDC		MKN1_CCLE,MKN1_COSMIC,MKN-1_EGA,MKN1_GDC	MKN1
MKN-1_EGA	MKN1	MKN1_CCLE,MKN1_COSMIC,MKN-1_EGA,MKN1_GDC		MKN1_CCLE,MKN1_COSMIC,MKN-1_EGA,MKN1_GDC	MKN1
MKN1_GDC	MKN1	MKN1_CCLE,MKN1_COSMIC,MKN-1_EGA,MKN1_GDC		MKN1_CCLE,MKN1_COSMIC,MKN-1_EGA,MKN1_GDC	MKN1
MKN28_COSMIC	MKN28	MKN28_COSMIC	MKN74_CCLE,MKN74_EGA,MKN74_GDC	MKN28_COSMIC,MKN74_CCLE,MKN74_EGA,MKN74_GDC	MKN28,MKN74
MKN45_COSMIC	MKN45	MKN45_COSMIC,MKN-45_EGA,MKN-45_GDC		MKN45_COSMIC,MKN-45_EGA,MKN-45_GDC	MKN45
MKN-45_EGA	MKN45	MKN45_COSMIC,MKN-45_EGA,MKN-45_GDC		MKN45_COSMIC,MKN-45_EGA,MKN-45_GDC	MKN45
MKN-45_GDC	MKN45	MKN45_COSMIC,MKN-45_EGA,MKN-45_GDC		MKN45_COSMIC,MKN-45_EGA,MKN-45_GDC	MKN45
MKN74_CCLE	MKN74	MKN74_CCLE,MKN-74_EGA,MKN74_GDC	MKN28_COSMIC	MKN28_COSMIC,MKN74_CCLE,MKN-74_EGA,MKN74_GDC	MKN28,MKN74
MKN-74_EGA	MKN74	MKN74_CCLE,MKN-74_EGA,MKN74_GDC	MKN28_COSMIC	MKN28_COSMIC,MKN74_CCLE,MKN-74_EGA,MKN74_GDC	MKN28,MKN74
MKN74_GDC	MKN74	MKN74_CCLE,MKN-74_EGA,MKN74_GDC	MKN28_COSMIC	MKN28_COSMIC,MKN74_CCLE,MKN-74_EGA,MKN74_GDC	MKN28,MKN74
MKN7_CCLE	MKN7	MKN7_CCLE,MKN7_COSMIC,MKN-7_EGA,MKN7_GDC		MKN7_CCLE,MKN7_COSMIC,MKN-7_EGA,MKN7_GDC	MKN7
MKN7_COSMIC	MKN7	MKN7_CCLE,MKN7_COSMIC,MKN-7_EGA,MKN7_GDC		MKN7_CCLE,MKN7_COSMIC,MKN-7_EGA,MKN7_GDC	MKN7
MKN-7_EGA	MKN7	MKN7_CCLE,MKN7_COSMIC,MKN-7_EGA,MKN7_GDC		MKN7_CCLE,MKN7_COSMIC,MKN-7_EGA,MKN7_GDC	MKN7
MKN7_GDC	MKN7	MKN7_CCLE,MKN7_COSMIC,MKN-7_EGA,MKN7_GDC		MKN7_CCLE,MKN7_COSMIC,MKN-7_EGA,MKN7_GDC	MKN7
ML1_CCLE	ML1	ML1_CCLE,ML-1_COSMIC,ML-1_GDC		ML1_CCLE,ML-1_COSMIC,ML-1_GDC	ML1
ML-1_COSMIC	ML1	ML1_CCLE,ML-1_COSMIC,ML-1_GDC		ML1_CCLE,ML-1_COSMIC,ML-1_GDC	ML1
ML-1_GDC	ML1	ML1_CCLE,ML-1_COSMIC,ML-1_GDC		ML1_CCLE,ML-1_COSMIC,ML-1_GDC	ML1
ML-2_COSMIC	ML2	ML-2_COSMIC,ML-2_EGA		ML-2_COSMIC,ML-2_EGA	ML2
ML-2_EGA	ML2	ML-2_COSMIC,ML-2_EGA		ML-2_COSMIC,ML-2_EGA	ML2
MLMA_COSMIC	MLMA	MLMA_COSMIC		MLMA_COSMIC	MLMA
MM1S_CCLE	MM1S	MM1S_CCLE,MM1S_COSMIC,MM1S_EGA,MM1-S_GDC		MM1S_CCLE,MM1S_COSMIC,MM1S_EGA,MM1-S_GDC	MM1S
MM1S_COSMIC	MM1S	MM1S_CCLE,MM1S_COSMIC,MM1S_EGA,MM1-S_GDC		MM1S_CCLE,MM1S_COSMIC,MM1S_EGA,MM1-S_GDC	MM1S
MM1S_EGA	MM1S	MM1S_CCLE,MM1S_COSMIC,MM1S_EGA,MM1-S_GDC		MM1S_CCLE,MM1S_COSMIC,MM1S_EGA,MM1-S_GDC	MM1S
MM1-S_GDC	MM1S	MM1S_CCLE,MM1S_COSMIC,MM1S_EGA,MM1-S_GDC		MM1S_CCLE,MM1S_COSMIC,MM1S_EGA,MM1-S_GDC	MM1S
MMAC-SF_COSMIC	MMACSF	MMAC-SF_COSMIC		MMAC-SF_COSMIC	MMACSF
MN-60_COSMIC	MN60	MN-60_COSMIC		MN-60_COSMIC	MN60
MOGGCCM_CCLE	MOGGCCM	MOGGCCM_CCLE,MOG-G-CCM_COSMIC		MOGGCCM_CCLE,MOG-G-CCM_COSMIC	MOGGCCM
MOG-G-CCM_COSMIC	MOGGCCM	MOGGCCM_CCLE,MOG-G-CCM_COSMIC		MOGGCCM_CCLE,MOG-G-CCM_COSMIC	MOGGCCM
MOGGUVW_CCLE	MOGGUVW	MOGGUVW_CCLE,MOG-G-UVW_COSMIC		MOGGUVW_CCLE,MOG-G-UVW_COSMIC	MOGGUVW
MOG-G-UVW_COSMIC	MOGGUVW	MOGGUVW_CCLE,MOG-G-UVW_COSMIC		MOGGUVW_CCLE,MOG-G-UVW_COSMIC	MOGGUVW
MOLM13_CCLE	MOLM13	MOLM13_CCLE,MOLM-13_COSMIC,MOLM-13_GDC		MOLM13_CCLE,MOLM-13_COSMIC,MOLM-13_GDC	MOLM13
MOLM-13_COSMIC	MOLM13	MOLM13_CCLE,MOLM-13_COSMIC,MOLM-13_GDC		MOLM13_CCLE,MOLM-13_COSMIC,MOLM-13_GDC	MOLM13
MOLM-13_GDC	MOLM13	MOLM13_CCLE,MOLM-13_COSMIC,MOLM-13_GDC		MOLM13_CCLE,MOLM-13_COSMIC,MOLM-13_GDC	MOLM13
MOLM16_CCLE	MOLM16	MOLM16_CCLE,MOLM-16_COSMIC,MOLM-16_EGA,MOLM-16_GDC		MOLM16_CCLE,MOLM-16_COSMIC,MOLM-16_EGA,MOLM-16_GDC	MOLM16
MOLM-16_COSMIC	MOLM16	MOLM16_CCLE,MOLM-16_COSMIC,MOLM-16_EGA,MOLM-16_GDC		MOLM16_CCLE,MOLM-16_COSMIC,MOLM-16_EGA,MOLM-16_GDC	MOLM16
MOLM-16_EGA	MOLM16	MOLM16_CCLE,MOLM-16_COSMIC,MOLM-16_EGA,MOLM-16_GDC		MOLM16_CCLE,MOLM-16_COSMIC,MOLM-16_EGA,MOLM-16_GDC	MOLM16
MOLM-16_GDC	MOLM16	MOLM16_CCLE,MOLM-16_COSMIC,MOLM-16_EGA,MOLM-16_GDC		MOLM16_CCLE,MOLM-16_COSMIC,MOLM-16_EGA,MOLM-16_GDC	MOLM16
MOLM6_CCLE	MOLM6	MOLM6_CCLE,MOLM-6_GDC		MOLM6_CCLE,MOLM-6_GDC	MOLM6
MOLM-6_GDC	MOLM6	MOLM6_CCLE,MOLM-6_GDC		MOLM6_CCLE,MOLM-6_GDC	MOLM6
MOLP2_CCLE	MOLP2	MOLP2_CCLE,MOLP-2_EGA,MOLP-2_GDC		MOLP2_CCLE,MOLP-2_EGA,MOLP-2_GDC	MOLP2
MOLP-2_EGA	MOLP2	MOLP2_CCLE,MOLP-2_EGA,MOLP-2_GDC		MOLP2_CCLE,MOLP-2_EGA,MOLP-2_GDC	MOLP2
MOLP-2_GDC	MOLP2	MOLP2_CCLE,MOLP-2_EGA,MOLP-2_GDC		MOLP2_CCLE,MOLP-2_EGA,MOLP-2_GDC	MOLP2
MOLP8_CCLE	MOLP8	MOLP8_CCLE,MOLP-8_COSMIC,MOLP-8_EGA,MOLP-8_GDC		MOLP8_CCLE,MOLP-8_COSMIC,MOLP-8_EGA,MOLP-8_GDC	MOLP8
MOLP-8_COSMIC	MOLP8	MOLP8_CCLE,MOLP-8_COSMIC,MOLP-8_EGA,MOLP-8_GDC		MOLP8_CCLE,MOLP-8_COSMIC,MOLP-8_EGA,MOLP-8_GDC	MOLP8
MOLP-8_EGA	MOLP8	MOLP8_CCLE,MOLP-8_COSMIC,MOLP-8_EGA,MOLP-8_GDC		MOLP8_CCLE,MOLP-8_COSMIC,MOLP-8_EGA,MOLP-8_GDC	MOLP8
MOLP-8_GDC	MOLP8	MOLP8_CCLE,MOLP-8_COSMIC,MOLP-8_EGA,MOLP-8_GDC		MOLP8_CCLE,MOLP-8_COSMIC,MOLP-8_EGA,MOLP-8_GDC	MOLP8
MOLT13_CCLE	MOLT13	MOLT13_CCLE,MOLT-13_COSMIC,MOLT-13_GDC		MOLT13_CCLE,MOLT-13_COSMIC,MOLT-13_GDC	MOLT13
MOLT-13_COSMIC	MOLT13	MOLT13_CCLE,MOLT-13_COSMIC,MOLT-13_GDC		MOLT13_CCLE,MOLT-13_COSMIC,MOLT-13_GDC	MOLT13
MOLT-13_GDC	MOLT13	MOLT13_CCLE,MOLT-13_COSMIC,MOLT-13_GDC		MOLT13_CCLE,MOLT-13_COSMIC,MOLT-13_GDC	MOLT13
MOLT16_CCLE	MOLT16	MOLT16_CCLE,MOLT-16_COSMIC,MOLT-16_GDC		MOLT16_CCLE,MOLT-16_COSMIC,MOLT-16_GDC	MOLT16
MOLT-16_COSMIC	MOLT16	MOLT16_CCLE,MOLT-16_COSMIC,MOLT-16_GDC		MOLT16_CCLE,MOLT-16_COSMIC,MOLT-16_GDC	MOLT16
MOLT-16_GDC	MOLT16	MOLT16_CCLE,MOLT-16_COSMIC,MOLT-16_GDC		MOLT16_CCLE,MOLT-16_COSMIC,MOLT-16_GDC	MOLT16
MOLT-3_GDC	MOLT3	MOLT-3_GDC		MOLT-3_GDC	MOLT3
MOLT_4_CELLMINER	MOLT4	MOLT_4_CELLMINER,MOLT-4_COSMIC		MOLT_4_CELLMINER,MOLT-4_COSMIC	MOLT4
MOLT-4_COSMIC	MOLT4	MOLT_4_CELLMINER,MOLT-4_COSMIC		MOLT_4_CELLMINER,MOLT-4_COSMIC	MOLT4
MONOMAC1_CCLE	MONOMAC1	MONOMAC1_CCLE,MONO-MAC-1_GDC	MONOMAC6_CCLE,MONOMAC6_COSMIC,MONOMAC6_GDC	MONOMAC1_CCLE,MONO-MAC-1_GDC,MONOMAC6_CCLE,MONOMAC6_COSMIC,MONOMAC6_GDC	MONOMAC1,MONOMAC6
MONO-MAC-1_GDC	MONOMAC1	MONOMAC1_CCLE,MONO-MAC-1_GDC	MONOMAC6_CCLE,MONOMAC6_COSMIC,MONOMAC6_GDC	MONOMAC1_CCLE,MONO-MAC-1_GDC,MONOMAC6_CCLE,MONOMAC6_COSMIC,MONOMAC6_GDC	MONOMAC1,MONOMAC6
MONOMAC6_CCLE	MONOMAC6	MONOMAC6_CCLE,MONO-MAC-6_COSMIC,MONO-MAC-6_GDC	MONOMAC1_CCLE,MONOMAC1_GDC	MONOMAC1_CCLE,MONOMAC1_GDC,MONOMAC6_CCLE,MONO-MAC-6_COSMIC,MONO-MAC-6_GDC	MONOMAC1,MONOMAC6
MONO-MAC-6_COSMIC	MONOMAC6	MONOMAC6_CCLE,MONO-MAC-6_COSMIC,MONO-MAC-6_GDC	MONOMAC1_CCLE,MONOMAC1_GDC	MONOMAC1_CCLE,MONOMAC1_GDC,MONOMAC6_CCLE,MONO-MAC-6_COSMIC,MONO-MAC-6_GDC	MONOMAC1,MONOMAC6
MONO-MAC-6_GDC	MONOMAC6	MONOMAC6_CCLE,MONO-MAC-6_COSMIC,MONO-MAC-6_GDC	MONOMAC1_CCLE,MONOMAC1_GDC	MONOMAC1_CCLE,MONOMAC1_GDC,MONOMAC6_CCLE,MONO-MAC-6_COSMIC,MONO-MAC-6_GDC	MONOMAC1,MONOMAC6
MORCPR_CCLE	MORCPR	MORCPR_CCLE,MOR_CPR_GDC		MORCPR_CCLE,MOR_CPR_GDC	MORCPR
MOR_CPR_GDC	MORCPR	MORCPR_CCLE,MOR_CPR_GDC		MORCPR_CCLE,MOR_CPR_GDC	MORCPR
MOR_EGA	MOR	MOR_EGA		MOR_EGA	MOR
MO-T_COSMIC	MOT	MO-T_COSMIC		MO-T_COSMIC	MOT
MOTN1_CCLE	MOTN1	MOTN1_CCLE		MOTN1_CCLE	MOTN1
MPP89_CCLE	MPP89	MPP89_CCLE,MPP-89_COSMIC,MPP_89_GDC		MPP89_CCLE,MPP-89_COSMIC,MPP_89_GDC	MPP89
MPP-89_COSMIC	MPP89	MPP89_CCLE,MPP-89_COSMIC,MPP_89_GDC		MPP89_CCLE,MPP-89_COSMIC,MPP_89_GDC	MPP89
MPP_89_GDC	MPP89	MPP89_CCLE,MPP-89_COSMIC,MPP_89_GDC		MPP89_CCLE,MPP-89_COSMIC,MPP_89_GDC	MPP89
MRK-NU-1_COSMIC	MRKNU1	MRK-NU-1_COSMIC		MRK-NU-1_COSMIC	MRKNU1
MS-1_COSMIC	MS1	MS-1_COSMIC		MS-1_COSMIC	MS1
MS751_COSMIC	MS751	MS751_COSMIC,MS751_EGA		MS751_COSMIC,MS751_EGA	MS751
MS751_EGA	MS751	MS751_COSMIC,MS751_EGA		MS751_COSMIC,MS751_EGA	MS751
MSTO211H_CCLE	MSTO211H	MSTO211H_CCLE,MSTO-211H_COSMIC,MSTO-211H_GDC		MSTO211H_CCLE,MSTO-211H_COSMIC,MSTO-211H_GDC	MSTO211H
MSTO-211H_COSMIC	MSTO211H	MSTO211H_CCLE,MSTO-211H_COSMIC,MSTO-211H_GDC		MSTO211H_CCLE,MSTO-211H_COSMIC,MSTO-211H_GDC	MSTO211H
MSTO-211H_GDC	MSTO211H	MSTO211H_CCLE,MSTO-211H_COSMIC,MSTO-211H_GDC		MSTO211H_CCLE,MSTO-211H_COSMIC,MSTO-211H_GDC	MSTO211H
MT-3_EGA	MT3	MT-3_EGA		MT-3_EGA	MT3
MUTZ3_CCLE	MUTZ3	MUTZ3_CCLE,MUTZ-3_GDC		MUTZ3_CCLE,MUTZ-3_GDC	MUTZ3
MUTZ-3_GDC	MUTZ3	MUTZ3_CCLE,MUTZ-3_GDC		MUTZ3_CCLE,MUTZ-3_GDC	MUTZ3
MUTZ5_CCLE	MUTZ5	MUTZ5_CCLE,MUTZ-5_GDC		MUTZ5_CCLE,MUTZ-5_GDC	MUTZ5
MUTZ-5_GDC	MUTZ5	MUTZ5_CCLE,MUTZ-5_GDC		MUTZ5_CCLE,MUTZ-5_GDC	MUTZ5
MV411_CCLE	MV411	MV411_CCLE,MV-4-11_COSMIC,MV-4-11_EGA,MV-4-11_GDC		MV411_CCLE,MV-4-11_COSMIC,MV-4-11_EGA,MV-4-11_GDC	MV411
MV-4-11_COSMIC	MV411	MV411_CCLE,MV-4-11_COSMIC,MV-4-11_EGA,MV-4-11_GDC		MV411_CCLE,MV-4-11_COSMIC,MV-4-11_EGA,MV-4-11_GDC	MV411
MV-4-11_EGA	MV411	MV411_CCLE,MV-4-11_COSMIC,MV-4-11_EGA,MV-4-11_GDC		MV411_CCLE,MV-4-11_COSMIC,MV-4-11_EGA,MV-4-11_GDC	MV411
MV-4-11_GDC	MV411	MV411_CCLE,MV-4-11_COSMIC,MV-4-11_EGA,MV-4-11_GDC		MV411_CCLE,MV-4-11_COSMIC,MV-4-11_EGA,MV-4-11_GDC	MV411
MX-1_EGA	MX1	MX-1_EGA		MX-1_EGA	MX1
MY-M12_COSMIC	MYM12	MY-M12_COSMIC		MY-M12_COSMIC	MYM12
MZ1-PC_COSMIC	MZ1PC	MZ1-PC_COSMIC		MZ1-PC_COSMIC	MZ1PC
MZ2-MEL_COSMIC	MZ2MEL	MZ2-MEL_COSMIC		MZ2-MEL_COSMIC	MZ2MEL
MZ7-MEL_COSMIC	MZ7MEL	MZ7-MEL_COSMIC		MZ7-MEL_COSMIC	MZ7MEL
NALM19_CCLE	NALM19	NALM19_CCLE,NALM-19_GDC		NALM19_CCLE,NALM-19_GDC	NALM19
NALM-19_GDC	NALM19	NALM19_CCLE,NALM-19_GDC		NALM19_CCLE,NALM-19_GDC	NALM19
NALM1_CCLE	NALM1	NALM1_CCLE,NALM-1_GDC		NALM1_CCLE,NALM-1_GDC	NALM1
NALM-1_GDC	NALM1	NALM1_CCLE,NALM-1_GDC		NALM1_CCLE,NALM-1_GDC	NALM1
NALM6_CCLE	NALM6	NALM6_CCLE,NALM-6_COSMIC,NALM-6_EGA,NALM-6_GDC		NALM6_CCLE,NALM-6_COSMIC,NALM-6_EGA,NALM-6_GDC	NALM6
NALM-6_COSMIC	NALM6	NALM6_CCLE,NALM-6_COSMIC,NALM-6_EGA,NALM-6_GDC		NALM6_CCLE,NALM-6_COSMIC,NALM-6_EGA,NALM-6_GDC	NALM6
NALM-6_EGA	NALM6	NALM6_CCLE,NALM-6_COSMIC,NALM-6_EGA,NALM-6_GDC		NALM6_CCLE,NALM-6_COSMIC,NALM-6_EGA,NALM-6_GDC	NALM6
NALM-6_GDC	NALM6	NALM6_CCLE,NALM-6_COSMIC,NALM-6_EGA,NALM-6_GDC		NALM6_CCLE,NALM-6_COSMIC,NALM-6_EGA,NALM-6_GDC	NALM6
[truncated: 1,602 more rows]
