# Supplementary material for: Robust in-silico identification of Cancer Cell Lines based on RNA and targeted DNA sequencing data
Source: Sci Rep. 2019 Jan 23;9:367. doi: 10.1038/s41598-018-36300-8 (PMC6344579; doi:10.1038/s41598-018-36300-8)
Supplement: Supplementary file 4 — SM_Dataset_3_Known_relationships.xlsx [file 41598_2018_36300_MOESM4_ESM.xlsx]

## Sheet: Title page
Robust in-silico identification of Cancer Cell Lines based on RNA and targeted DNA sequencing data
Raik Otto1,*, Jan-Niklas Rössler1, Christine Sers2,3, Soulafa Mamlouk2,3, Ulf Leser1
1 Knowledge Management in Bioinformatics, Institute for Computer Science, Humboldt-Universität zu Berlin, Unter den Linden 6, 10099, Berlin, Germany
2 Charité Universitätsmedizin Berlin, Institute of Pathology, 10117, Berlin, Germany
3 DKTK, German Consortium for Translational Cancer Research, Partner Site Berlin
SM File 3: List of relationships found between the 3596 CCLs when the naming of two CCLs did not suggest a direct relationship between them. Reason for the relationship attached. Used for creation of the gold-standard.

## Sheet: SM3_Known_relationships
Cl1	Cl2	Reason	Sources	Sources2	Sources3
7860	786O	Synonym
253J	253JBV	Synonym
AU565	SKBR3	Related	http://www.lgcstandards-atcc.org/products/all/CRL-2351.aspx?geo_country=de#characteristics
BE13	PEER	Synonym	https://www.dsmz.de/catalogues/details/culture/ACC-396.html
C3A	HEPG2	Related	https://www.atcc.org/~/ps/CRL-10741.ashx
CMK115	CMK	Synonym
COLO201	COLO205	Related
COLO320HSR	COLO320	Synonym
COLO704	COLO684	Synonym	https://github.com/naarkhoo/DLBCL_NMF/blob/master/data/CCLE_Kim_Tamayo_96AffyCEL_FAZES_Oct12.v2.txt
COLO775	RPMI8226	Related	https://github.com/naarkhoo/DLBCL_NMF/blob/master/data/CCLE_Kim_Tamayo_96AffyCEL_FAZES_Oct12.v2.txt
COLO800	COLO818	Related	https://www.dsmz.de/catalogues/details/culture/ACC-81.html
EOL1	EOL1CELL	Synonym
FTC133	FTC238	Related	http://www.sigmaaldrich.com/catalog/product/sigma/94060902?lang=de&region=DE
GP2D	GP5D	Related	http://www.phe-culturecollections.org.uk/products/celllines/generalcell/detail.jsp?refId=95090715&collection=ecacc_gc
GT3TKB	RERFLCAI	Related	http://web.expasy.org/cellosaurus/CVCL_1237
H3255	NCIH3255	Synonym
H9	HUT78	Related	http://www.lgcstandards-atcc.org/products/all/HTB-176.aspx?geo_country=de
HCC1588	LS513	Related	https://github.com/naarkhoo/DLBCL_NMF/blob/master/data/CCLE_Kim_Tamayo_96AffyCEL_FAZES_Oct12.v2.txt
HMCB	CHL1	Related	https://genome-cancer.ucsc.edu/download/public/xena/other/ccle/ccle_clinicalMatrix
HEC1A	HEC1	Synonym
HEC1B	HEC1	Synonym
HEL9217	HEL	Synonym
HEY	HEYA8	Synonym
HLE	HLF	Related	http://www.ncbi.nlm.nih.gov/pubmed/16643607	http://www.ncbi.nlm.nih.gov/pubmed/20143388	http://www.ncbi.nlm.nih.gov/pubmed/52570
HOP92	U251	Related	ftp://ftp.sanger.ac.uk/pub/resources/theses/ikediobi/chapter3.pdf
HRT18	HCT15	Related	https://www.phe-culturecollections.org.uk/products/celllines/generalcell/detail.jsp?refId=91030712&collection=ecacc_gc
HTK	HOS	Related	https://github.com/naarkhoo/DLBCL_NMF/blob/master/data/CCLE_Kim_Tamayo_96AffyCEL_FAZES_Oct12.v2.txt
HUH6CLONE5	HUH6	Synonym
IGR39	IGR37	Related
IMR5	IMR32	Related
KARPAS422	OCILY10	Related	http://www.ncbi.nlm.nih.gov/pmc/articles/PMC3770813/
KP1NL	KP1N	Synonym
KPL1	MCF7	Known cross-contamination or derivation
LC1F	LC1SQSF	Synonym
LC1SQ	LC1F	Synonym
LC1SQSF	LC1SQ	Synonym
LU99A	LU99	Synonym
M059J	M059K	Related
M059K	M059J	Synonym
M059KJ	M059K	Synonym
M14	MDAMB435	Known cfross-contamination or derivation
M14	MDAMB435S	Known cfross-contamination or derivation
MCIXC	SKNMC	Related	http://www.flintbox.com/public/project/23047/
MDAMB435	M14	Known cfross-contamination or derivation
MDAMB435	MDAMB435S	Known cfross-contamination or derivation
MDAMB435	MDAN	Known cfross-contamination or derivation
MDAN	M14	Known cfross-contamination or derivation
MDAN	MDAMB435S	Known cfross-contamination or derivation
MKN28	MKN74	Related	http://cellbank.nibiohn.go.jp//legacy/celldata/jcrb0255.htm
MONOMAC1	MONOMAC6	Related
NCIADRRES	OVCAR8	Synonym	https://www.dsmz.de/catalogues/details/culture/ACC-252.html?tx_dsmzresources_pi5%255BreturnPid%255D=192
NCIH1770	NCIH2106	Related	http://www.lgcstandards-atcc.org/products/all/CRL-5893.aspx?geo_country=de#characteristics
NCIH1993	NCIH2073	Related
NCIH510	NCIH510A	Synonym	http://pubs.acs.org/doi/abs/10.1021/acs.jproteome.5b00819
NCIH510A	NCIH510	Synonym
NCISNU1	SNU1	Synonym
NCISNU5	SNU5	Synonym
OC314	OC316	Synonym
ONCODG1	OVCAR3	Related	https://www.dsmz.de/catalogues/details/culture/ACC-507.html
OVCAR3	NIHOVCAR3	Synonym
OVCAR8	NCIADRRES	Known cfross-contamination or derivation
PECAPJ15	CAPJ15	Synonym
RT112	RT11284	Synonym
SHSY5Y	SKNSH	Related	http://www.lgcstandards-atcc.org/products/all/CRL-2266.aspx?geo_country=de
SNB19	U251	Related	http://www.sciencedirect.com/science/article/pii/S037811191400242X
SNU1	NCISNU1	Synonym
SNU5	NCISNU5	Synonym
SNUC2A	SNUC2B	Related
SNUC2B	SNUC2A	Synonym
SR	SR786	Known cross-contamination or derivation
SW480	SW620	Related	https://www.ncbi.nlm.nih.gov/pubmed/11113861
SW579	CGTHW1	Related	https://www.dsmz.de/de/kataloge/catalogue/culture/ACC-360.html
T24	ACCS	Related	http://journals.plos.org/plosone/article?id=10.1371/journal.pone.0006040
TOV112D	HS571T	Related	https://github.com/naarkhoo/DLBCL_NMF/blob/master/data/CCLE_Kim_Tamayo_96AffyCEL_FAZES_Oct12.v2.txt
TUR	U937	Related	http://www.ncbi.nlm.nih.gov/pubmed/7720732
U118MG	U138MG	Related	http://www.clsgmbh.de/p511_U-138_MG.html
U266	U266B1	Synonym
UO31	U031	Synonym
WM115	WM2664	Related	http://www.biomol.de/product_WM115-Purified-RNA.html?aRelated=WM115-04
WM793	WM793B	Synonym
WM793B	WM793	Synonym
YMB1E	ZR751	Related	http://web.expasy.org/cellosaurus/CVCL_2814
NCIH322T	NCIH322M	Related
SW527	SW620	Known cross-contamination or derivation	https://en.wikipedia.org/wiki/List_of_contaminated_cell_lines
SW527	SW480	Known cross-contamination or derivation	https://en.wikipedia.org/wiki/List_of_contaminated_cell_lines
COLO206F	COLO205	Related	http://www.sigmaaldrich.com/catalog/product/sigma/93052620?lang=de&region=DE
C32	C32TG	Related
143B	HOS	Related	http://www.sigmaaldrich.com/catalog/product/sigma/91112502?lang=de&region=DE
253J-BV	253J-B	Synonym
253J-BV	253J	Synonym
253J-B	253J	Synonym
HS294T	A101D	Synonym	https://www.lgcstandards-atcc.org/products/all/HTB-140.aspx?geo_country=de#characteristics
HCT116	ATRFLOX	Related	http://www.cell.com/cms/attachment/2021799129/2041762755/mmc1.pdf
C2BBE1	CACO2	Related	https://www.lgcstandards-atcc.org/Products/All/CRL-2102.aspx?geo_country=de
HS695T	HS69ST	Synonym	http://web.expasy.org/cellosaurus/CVCL_0851
Ishikawa__Heraklio__02_ER	ISHIKAWAHERAKLIO02ER	Synonym
HEC1a	HEC1b	Related
HCT15	HCT8	Related	http://www.sciencedirect.com/science/article/pii/S0165460898000818?via%3Dihub
HCT15	DLD1	Related	http://www.sciencedirect.com/science/article/pii/S0165460898000818?via%3Dihub
DLD1	HCT8	Related	http://www.sciencedirect.com/science/article/pii/S0165460898000818?via%3Dihub
HRT18	DLD1	Related	http://www.sciencedirect.com/science/article/pii/S0165460898000818?via%3Dihub
HRT18	HCT15	Related	http://www.sciencedirect.com/science/article/pii/S0165460898000818?via%3Dihub
HRT18	HCT8	Related	http://www.sciencedirect.com/science/article/pii/S0165460898000818?via%3Dihub
widr	ht29	Related	https://www.ncbi.nlm.nih.gov/pubmed/3472642
LNCAPFGC	LNCAP	Synonym
HCC60	NCIH23	Synonym	http://www.cell.com/cms/attachment/2085214068/2073774895/mmc4.xlsx
H2369	NCIH2369	Synonym
H2722	NCIH2722	Synonym
H2810	NCIH2810	Synonym
H2804	NCIH2804	Synonym
H2803	NCIH2803	Synonym
H2795	NCIH2795	Synonym
H2373	NCIH2373	Synonym
H2461	NCIH2461	Synonym
H2595	NCIH2595	Synonym
NCIH322M	NCIH322	Related
NCIH322M	NCIH322T	Related
H322T	NCIH322M	Related
NIHOVCAR3	OVCAR3	Synonym
OVCAR433	OVCA433	Synonym
JIYOYEP2003	JIYOYE	Synonym
U251	U251MG	Synonym
YMB1	YMB1E	Synonym
SNB19	U251	Related	http://www.sciencedirect.com/science/article/pii/S037811191400242X
PLCPRF5	ALEXANDERCELLS	Related	https://www.google.de/url?sa=t&rct=j&q=&esrc=s&source=web&cd=3&cad=rja&uact=8&ved=0ahUKEwiX-c6J0anXAhVHIewKHbGZDbgQFgg4MAI&url=http%3A%2F%2Fbioinformatics.hsanmartino.it%2Fcldb%2Fcl3914.html&usg=AOvVaw2QYs3fr9Y50v7MnsDxSeTx
COLO320DM	COLO320	Synonym
